# Supplementary material for: Identification of distinct transcriptome signatures of human adipose tissue from fifteen depots
Source: Eur J Hum Genet. 2020 Jul 13;28(12):1714–25. doi: 10.1038/s41431-020-0681-1 (PMC7784683; doi:10.1038/s41431-020-0681-1)
Supplement: Supplementary file 6 — Variable Lists collection V1-6 Supplemental document 1 [file 41431_2020_681_MOESM6_ESM.xlsx]

## Sheet: Suppl. doc. Table 1
Supplemental Table 1: Comparison of gene expression in adipose tissue of 15 locations in the human body.
All data	belong to Figure 2; ordered for F-statistik
Multigroup Comparison: Tissue Type, adj. Age (continuous) and sex (nominal)_V2
PROBE_ID	ILMN_GENE	DEFINITION	F-statistic	p-value	q-value	R2-statistic	Notes from NCBI Gene
ILMN_1778087	ANXA8	Homo sapiens annexin A8 (ANXA8), mRNA.	18.1333	1.94053e-12	4.2756e-08	0.872793
ILMN_2041222	FLJ40504	Homo sapiens hypothetical protein FLJ40504 (FLJ40504), mRNA.	17.1518	4.56038e-12	4.2756e-08	0.866485	DISCONTINUED/WITHDRAWN
ILMN_1707464	MST1	Homo sapiens macrophage stimulating 1 (hepatocyte growth factor-like) (MST1), mRNA.	16.945	5.48751e-12	4.2756e-08	0.865076
ILMN_2353161	MSLN	Homo sapiens mesothelin (MSLN), transcript variant 2, mRNA.	16.8431	6.01561e-12	4.2756e-08	0.864371
ILMN_1723910	WIT-1	Homo sapiens Wilms tumor associated protein (WIT-1), mRNA.	15.6429	1.83965e-11	7.89245e-08	0.855468
ILMN_1705685	MEIS1	Homo sapiens Meis homeobox 1 (MEIS1), mRNA.	15.5923	1.93121e-11	7.89245e-08	0.855068
ILMN_1730777	KRT19	Homo sapiens keratin 19 (KRT19), mRNA.	15.5092	2.09241e-11	7.89245e-08	0.854404
ILMN_2176592	BCHE	Homo sapiens butyrylcholinesterase (BCHE), mRNA.	15.4476	2.22088e-11	7.89245e-08	0.853909
ILMN_1887267	HS.177532	BX355045 Homo sapiens NEUROBLASTOMA COT 25-NORMALIZED Homo sapiens cDNA clone CS0DC029YI23 5-PRIME, mRNA sequence	15.0869	3.16111e-11	9.01883e-08	0.850936
ILMN_2387105	OGN	Homo sapiens osteoglycin (OGN), transcript variant 3, mRNA.	15.0833	3.17229e-11	9.01883e-08	0.850906
ILMN_1753584	KRT8	Homo sapiens keratin 8 (KRT8), mRNA.	14.8029	4.19374e-11	9.63268e-08	0.848509
ILMN_2125346	MUC16	Homo sapiens mucin 16, cell surface associated (MUC16), mRNA.	14.7567	4.39295e-11	9.63268e-08	0.848107
ILMN_1746801	CGN	Homo sapiens cingulin (CGN), mRNA.	14.6812	4.73983e-11	9.63268e-08	0.847445
ILMN_1702125	HOXB7	Homo sapiens homeobox B7 (HOXB7), mRNA.	14.6805	4.74349e-11	9.63268e-08	0.847439
ILMN_1694778	LOC646723	PREDICTED: Homo sapiens similar to Keratin, type I cytoskeletal 18 (Cytokeratin-18) (CK-18) (Keratin-18) (K18) (LOC646723), mRNA.	13.958	9.98047e-11	1.89163e-07	0.8408	INFERRED [KRT18P31 - keratin 18 pseudogene 31]
ILMN_1764885	C20ORF75	Homo sapiens chromosome 20 open reading frame 75 (C20orf75), mRNA.	13.755	1.23674e-10	2.12762e-07	0.838828	LRRN4 - leucine rich repeat neuronal 4
ILMN_1724686	CLDN1	Homo sapiens claudin 1 (CLDN1), mRNA.	13.7284	1.27223e-10	2.12762e-07	0.838567
ILMN_2353202	PTK7	Homo sapiens PTK7 protein tyrosine kinase 7 (PTK7), transcript variant PTK7-2, mRNA.	13.4799	1.66027e-10	2.6223e-07	0.836079
ILMN_1753143	RHPN2	Homo sapiens rhophilin, Rho GTPase binding protein 2 (RHPN2), mRNA.	13.2519	2.12688e-10	3.18249e-07	0.833727
ILMN_1745684	FLJ30375	PREDICTED: Homo sapiens hypothetical gene supported by AK054937, transcript variant 3 (FLJ30375), mRNA.	13.0749	2.58381e-10	3.45542e-07	0.831854	uncharacterized LOC440982, ncRNA
ILMN_3237981	ATPGD1	Homo sapiens ATP-grasp domain containing 1 (ATPGD1), transcript variant 2, mRNA.	13.0395	2.68677e-10	3.45542e-07	0.831476
ILMN_1685641	BCHE	Homo sapiens butyrylcholinesterase (BCHE), mRNA.	13.034	2.70336e-10	3.45542e-07	0.831416
ILMN_1807016	LHX2	Homo sapiens LIM homeobox 2 (LHX2), mRNA.	12.9916	2.83327e-10	3.45542e-07	0.83096
ILMN_1810274	HOXB2	Homo sapiens homeobox B2 (HOXB2), mRNA.	12.9654	2.91699e-10	3.45542e-07	0.830676
ILMN_1671971	LOC644743	PREDICTED: Homo sapiens hypothetical LOC644743 (LOC644743), mRNA.	12.8565	3.2938e-10	3.7457e-07	0.829486
ILMN_1812433	HP	Homo sapiens haptoglobin (HP), mRNA.	12.8155	3.44862e-10	3.77093e-07	0.829034
ILMN_1798557	LOC202134	PREDICTED: Homo sapiens hypothetical protein LOC202134, transcript variant 1 (LOC202134), mRNA.	12.3322	5.97859e-10	6.29523e-07	0.823515	FAM153B - family with sequence similarity 153 member B
ILMN_1653687	GALNT9	Homo sapiens UDP-N-acetyl-alpha-D-galactosamine:polypeptide N-acetylgalactosaminyltransferase 9 (GalNAc-T9) (GALNT9), mRNA.	12.2814	6.34036e-10	6.43773e-07	0.822915
ILMN_1717886	PKHD1L1	Homo sapiens polycystic kidney and hepatic disease 1 (autosomal recessive)-like 1 (PKHD1L1), mRNA.	12.1958	7.00332e-10	6.86567e-07	0.821893
ILMN_1778308	COL4A4	Homo sapiens collagen, type IV, alpha 4 (COL4A4), mRNA.	12.1109	7.73283e-10	7.32814e-07	0.820869
ILMN_1802174	WT1	Homo sapiens Wilms tumor 1 (WT1), transcript variant D, mRNA.	12.0563	8.24441e-10	7.56092e-07	0.820203
ILMN_1794818	LHX8	Homo sapiens LIM homeobox 8 (LHX8), mRNA.	12.027	8.53395e-10	7.58188e-07	0.819844
ILMN_1751465	BNC1	Homo sapiens basonuclin 1 (BNC1), mRNA.	11.9465	9.38415e-10	7.99487e-07	0.81885
ILMN_1662166	PTK7	Homo sapiens PTK7 protein tyrosine kinase 7 (PTK7), transcript variant PTK7-4, mRNA.	11.9144	9.74747e-10	7.99487e-07	0.818451
ILMN_1721580	TBX15	Homo sapiens T-box 15 (TBX15), mRNA.	11.9062	9.84244e-10	7.99487e-07	0.818349
ILMN_1782412	IRX2	Homo sapiens iroquois homeobox 2 (IRX2), mRNA.	11.7637	1.16638e-09	9.21112e-07	0.816552
ILMN_2114720	SLPI	Homo sapiens secretory leukocyte peptidase inhibitor (SLPI), mRNA.	11.5298	1.54638e-09	1.18821e-06	0.813524
ILMN_1764690	NTS	Homo sapiens neurotensin (NTS), mRNA.	11.4489	1.7065e-09	1.25719e-06	0.812454
ILMN_2366967	WT1	Homo sapiens Wilms tumor 1 (WT1), transcript variant A, mRNA.	11.4403	1.7246e-09	1.25719e-06	0.812338
ILMN_1751886	REC8	Homo sapiens REC8 homolog (yeast) (REC8), transcript variant 1, mRNA.	11.404	1.80284e-09	1.28137e-06	0.811853
ILMN_1696657	LRRN2	Homo sapiens leucine rich repeat neuronal 2 (LRRN2), transcript variant 2, mRNA.	11.381	1.85443e-09	1.28589e-06	0.811545
ILMN_2189371	NTNG1	Homo sapiens netrin G1 (NTNG1), transcript variant 3, mRNA.	11.3428	1.9433e-09	1.31543e-06	0.811031
ILMN_3236443	ALX1	Homo sapiens ALX homeobox 1 (ALX1), mRNA.	11.2868	2.08226e-09	1.37671e-06	0.81027
ILMN_3237912	WIT1	Homo sapiens Wilms tumor upstream neighbor 1 (WIT1), non-coding RNA.	11.2409	2.20355e-09	1.40973e-06	0.809644
ILMN_1658498	SLC44A3	Homo sapiens solute carrier family 44, member 3 (SLC44A3), mRNA.	11.2308	2.23137e-09	1.40973e-06	0.809505
ILMN_1774287	CFB	Homo sapiens complement factor B (CFB), mRNA.	11.1623	2.4293e-09	1.50142e-06	0.80856
ILMN_1723962	LXN	Homo sapiens latexin (LXN), mRNA.	11.102	2.61916e-09	1.56945e-06	0.807719
ILMN_1790098	OGN	Homo sapiens osteoglycin (OGN), transcript variant 3, mRNA.	11.0762	2.705e-09	1.56945e-06	0.807358
ILMN_1671800	LOC643911	PREDICTED: Homo sapiens hypothetical LOC643911 (LOC643911), mRNA.	11.0762	2.705e-09	1.56945e-06	0.807358
ILMN_1796423	CLIC3	Homo sapiens chloride intracellular channel 3 (CLIC3), mRNA.	10.97	3.09051e-09	1.75727e-06	0.805856
ILMN_1769615	FLRT2	Homo sapiens fibronectin leucine rich transmembrane protein 2 (FLRT2), mRNA.	10.9284	3.25714e-09	1.81569e-06	0.805261
ILMN_1655614	DSP	Homo sapiens desmoplakin (DSP), transcript variant 2, mRNA.	10.8914	3.41328e-09	1.86615e-06	0.804728
ILMN_1727815	CFI	Homo sapiens complement factor I (CFI), mRNA.	10.8562	3.56915e-09	1.91455e-06	0.804218
ILMN_1695316	SLC39A8	Homo sapiens solute carrier family 39 (zinc transporter), member 8 (SLC39A8), transcript variant 1, mRNA.	10.8252	3.71249e-09	1.94962e-06	0.803768
ILMN_1683939	VIPR2	Homo sapiens vasoactive intestinal peptide receptor 2 (VIPR2), mRNA.	10.8128	3.77169e-09	1.94962e-06	0.803587
ILMN_1806667	FRAS1	Homo sapiens Fraser syndrome 1 (FRAS1), mRNA.	10.6977	4.369e-09	2.21805e-06	0.801893
ILMN_1753613	HOXA5	Homo sapiens homeobox A5 (HOXA5), mRNA.	10.6789	4.47619e-09	2.2326e-06	0.801614
ILMN_2064902	HAND2	Homo sapiens heart and neural crest derivatives expressed 2 (HAND2), mRNA.	10.6411	4.69871e-09	2.29398e-06	0.801049
ILMN_1762531	FGF9	Homo sapiens fibroblast growth factor 9 (glia-activating factor) (FGF9), mRNA.	10.631	4.76064e-09	2.29398e-06	0.800897
ILMN_1721134	TGM1	Homo sapiens transglutaminase 1 (K polypeptide epidermal type I, protein-glutamine-gamma-glutamyltransferase) (TGM1), mRNA.	10.6013	4.94664e-09	2.33267e-06	0.80045
ILMN_2187746	EMX2	Homo sapiens empty spiracles homeobox 2 (EMX2), mRNA.	10.5922	5.00502e-09	2.33267e-06	0.800314
ILMN_1754103	CLDN11	Homo sapiens claudin 11 (oligodendrocyte transmembrane protein) (CLDN11), mRNA.	10.5434	5.33117e-09	2.4446e-06	0.799575
ILMN_1722056	ATP7B	Homo sapiens ATPase, Cu++ transporting, beta polypeptide (ATP7B), transcript variant 1, mRNA.	10.4922	5.69769e-09	2.5712e-06	0.798794
ILMN_1768705	SYT4	Homo sapiens synaptotagmin IV (SYT4), mRNA.	10.4553	5.97838e-09	2.65571e-06	0.798227
ILMN_1762260	C3	Homo sapiens complement component 3 (C3), mRNA.	10.4156	6.29707e-09	2.75424e-06	0.797612
ILMN_1682226	CLDN15	Homo sapiens claudin 15 (CLDN15), mRNA.	10.2249	8.09358e-09	3.48637e-06	0.794614
ILMN_2405254	GRB7	Homo sapiens growth factor receptor-bound protein 7 (GRB7), transcript variant 2, mRNA.	10.1602	8.82008e-09	3.74261e-06	0.793576
ILMN_1694426	ROR2	Homo sapiens receptor tyrosine kinase-like orphan receptor 2 (ROR2), mRNA.	10.031	1.04841e-08	4.38328e-06	0.791471
ILMN_1757736	IRX5	Homo sapiens iroquois homeobox 5 (IRX5), mRNA.	9.79279	1.44772e-08	5.96502e-06	0.787477
ILMN_2298301	BNC1	Homo sapiens basonuclin 1 (BNC1), mRNA.	9.7524	1.52997e-08	6.13124e-06	0.786784
ILMN_1752965	GREM1	Homo sapiens gremlin 1, cysteine knot superfamily, homolog (Xenopus laevis) (GREM1), mRNA.	9.75182	1.53119e-08	6.13124e-06	0.786775
ILMN_1708925	GALNT9	Homo sapiens UDP-N-acetyl-alpha-D-galactosamine:polypeptide N-acetylgalactosaminyltransferase 9 (GalNAc-T9) (GALNT9), mRNA.	9.6558	1.74731e-08	6.82153e-06	0.78511
ILMN_3240912	LRRN4	Homo sapiens leucine rich repeat neuronal 4 (LRRN4), mRNA.	9.65404	1.75157e-08	6.82153e-06	0.785079
ILMN_1693836	LOC653344	PREDICTED: Homo sapiens similar to cis-Golgi matrix protein GM130, transcript variant 2 (LOC653344), mRNA.	9.57088	1.96524e-08	7.55026e-06	0.783616	DISCONTINUED/WITHDRAWN
ILMN_1676215	DLG2	Homo sapiens discs, large homolog 2, chapsyn-110 (Drosophila) (DLG2), mRNA.	9.53255	2.07282e-08	7.85735e-06	0.782935
ILMN_1772627	D4S234E	Homo sapiens DNA segment on chromosome 4 (unique) 234 expressed sequence (D4S234E), transcript variant 2, mRNA.	9.50095	2.16614e-08	8.10307e-06	0.78237
ILMN_1749324	DPYS	Homo sapiens dihydropyrimidinase (DPYS), mRNA.	9.48874	2.20338e-08	8.13535e-06	0.782151
ILMN_1751439	EMX2	Homo sapiens empty spiracles homeobox 2 (EMX2), mRNA.	9.38182	2.55976e-08	9.32999e-06	0.780214
ILMN_1767934	PCSK5	Homo sapiens proprotein convertase subtilisin/kexin type 5 (PCSK5), mRNA.	9.34091	2.71174e-08	9.75882e-06	0.779464
ILMN_1799098	LOC652846	PREDICTED: Homo sapiens similar to Annexin A8 (Annexin VIII) (Vascular anticoagulant-beta) (VAC-beta) (LOC652846), mRNA.	9.20685	3.27987e-08	1.16558e-05	0.776968	DISCONTINUED/WITHDRAWN
ILMN_3241944	NBLA00301	Homo sapiens Nbla00301 (NBLA00301), non-coding RNA.	9.12087	3.70918e-08	1.30188e-05	0.775338
ILMN_1671600	EPS8L1	Homo sapiens EPS8-like 1 (EPS8L1), transcript variant 1, mRNA.	9.0939	3.85568e-08	1.33679e-05	0.774822
ILMN_1654598	IQCA1	Homo sapiens IQ motif containing with AAA domain 1 (IQCA1), mRNA.	9.08229	3.92063e-08	1.34294e-05	0.774599
ILMN_1795937	VIL2	Homo sapiens villin 2 (ezrin) (VIL2), mRNA.	9.04875	4.11478e-08	1.37753e-05	0.773952
ILMN_1669114	WNK4	Homo sapiens WNK lysine deficient protein kinase 4 (WNK4), mRNA.	9.04812	4.11855e-08	1.37753e-05	0.77394
ILMN_1813753	PTN	Homo sapiens pleiotrophin (PTN), mRNA.	9.02692	4.2466e-08	1.40385e-05	0.773529
ILMN_1733110	RASSF7	Homo sapiens Ras association (RalGDS/AF-6) domain family (N-terminal) member 7 (RASSF7), mRNA.	8.95994	4.67935e-08	1.51973e-05	0.772222
ILMN_1811437	C11ORF9	Homo sapiens chromosome 11 open reading frame 9 (C11orf9), transcript variant 1, mRNA.	8.95632	4.70405e-08	1.51973e-05	0.772151	MYRF - myelin regulatory factor	This gene encodes a transcription factor that is required for central nervous system myelination and may regulate oligodendrocyte differentiation. It is thought to act by increasing the expression of genes that effect myelin production but may also directly promote myelin gene expression. Loss of a similar gene in mouse models results in severe demyelination. Alternative splicing results in multi…
ILMN_2367010	GPR126	Homo sapiens G protein-coupled receptor 126 (GPR126), transcript variant a2, mRNA.	8.93232	4.87115e-08	1.55603e-05	0.771678
ILMN_1731349	HOXA13	Homo sapiens homeobox A13 (HOXA13), mRNA.	8.90877	5.04115e-08	1.59244e-05	0.771213
ILMN_1695945	MEIS2	Homo sapiens Meis homeobox 2 (MEIS2), transcript variant g, mRNA.	8.82229	5.72109e-08	1.78737e-05	0.769487
ILMN_1767113	AOX1	Homo sapiens aldehyde oxidase 1 (AOX1), mRNA.	8.76766	6.19977e-08	1.91586e-05	0.768384
ILMN_1816925	LOC728473	PREDICTED: Homo sapiens hypothetical LOC728473 (LOC728473), mRNA.	8.73214	6.53343e-08	1.99726e-05	0.767661	DISCONTINUED/WITHDRAWN
ILMN_1670490	PDPN	Homo sapiens podoplanin (PDPN), transcript variant 4, mRNA.	8.65485	7.32655e-08	2.21589e-05	0.766071
ILMN_1660552	BMP5	Homo sapiens bone morphogenetic protein 5 (BMP5), mRNA.	8.64095	7.47961e-08	2.21604e-05	0.765783
ILMN_1685433	COL8A1	Homo sapiens collagen, type VIII, alpha 1 (COL8A1), transcript variant 2, mRNA.	8.64066	7.48294e-08	2.21604e-05	0.765777
ILMN_1708340	DAPK1	Homo sapiens death-associated protein kinase 1 (DAPK1), mRNA.	8.62455	7.66462e-08	2.22822e-05	0.765442
ILMN_2413779	SEZ6L2	Homo sapiens seizure related 6 homolog (mouse)-like 2 (SEZ6L2), transcript variant 2, mRNA.	8.61881	7.73043e-08	2.22822e-05	0.765322
ILMN_2120624	ZIC4	Homo sapiens Zic family member 4 (ZIC4), mRNA.	8.61632	7.75918e-08	2.22822e-05	0.765271
ILMN_3245564	RICH2	Homo sapiens Rho-type GTPase-activating protein RICH2 (RICH2), mRNA.	8.60633	7.87569e-08	2.23316e-05	0.765062
ILMN_1681983	RSPO3	Homo sapiens R-spondin 3 homolog (Xenopus laevis) (RSPO3), mRNA.	8.60143	7.93351e-08	2.23316e-05	0.76496
ILMN_1727778	NTNG1	Homo sapiens netrin G1 (NTNG1), transcript variant 3, mRNA.	8.56775	8.3432e-08	2.32546e-05	0.764254
ILMN_1708580	PDZK1IP1	Homo sapiens PDZK1 interacting protein 1 (PDZK1IP1), mRNA.	8.41389	1.05184e-07	2.9033e-05	0.760973
ILMN_1807439	ALDH1A3	Homo sapiens aldehyde dehydrogenase 1 family, member A3 (ALDH1A3), mRNA.	8.32624	1.20175e-07	3.28516e-05	0.759063
ILMN_2139970	ALDH1A3	Homo sapiens aldehyde dehydrogenase 1 family, member A3 (ALDH1A3), mRNA.	8.31077	1.23047e-07	3.33165e-05	0.758723
ILMN_1674908	HOXB5	Homo sapiens homeobox B5 (HOXB5), mRNA.	8.25177	1.34677e-07	3.61215e-05	0.757417
ILMN_1739582	HOXA9	Homo sapiens homeobox A9 (HOXA9), mRNA.	8.21558	1.42377e-07	3.75262e-05	0.756608
ILMN_2186983	ANXA8L2	Homo sapiens annexin A8-like 2 (ANXA8L2), mRNA.	8.21477	1.42555e-07	3.75262e-05	0.756589
ILMN_2065022	KIAA0672	Homo sapiens KIAA0672 gene product (KIAA0672), mRNA.	8.20293	1.45177e-07	3.7866e-05	0.756324	ARHGAP44 - Rho GTPase activating protein 44
ILMN_2391264	DMKN	Homo sapiens dermokine (DMKN), transcript variant 2, mRNA.	8.16793	1.5323e-07	3.96031e-05	0.755535
ILMN_1740728	SMTNL2	Homo sapiens smoothelin-like 2 (SMTNL2), mRNA.	8.16001	1.55118e-07	3.97298e-05	0.755356
ILMN_2281502	DHRS9	Homo sapiens dehydrogenase/reductase (SDR family) member 9 (DHRS9), transcript variant 1, mRNA.	8.144	1.59005e-07	4.03618e-05	0.754993
ILMN_3272378	EZR	Homo sapiens ezrin (EZR), transcript variant 1, mRNA.	8.13652	1.60857e-07	4.04705e-05	0.754823
ILMN_3209399	LOC399965	PREDICTED: Homo sapiens misc_RNA (LOC399965), miscRNA.	8.04305	1.86011e-07	4.63885e-05	0.752678	INFERRED [KRT18P59 - keratin 18 pseudogene 59]
ILMN_1699644	MARCH3	PREDICTED: Homo sapiens membrane-associated ring finger (C3HC4) 3 (MARCH3), mRNA.	8.0127	1.95039e-07	4.78025e-05	0.751974
ILMN_1793630	SLC4A3	Homo sapiens solute carrier family 4, anion exchanger, member 3 (SLC4A3), transcript variant 1, mRNA.	8.01269	1.95044e-07	4.78025e-05	0.751973
ILMN_2165993	ITLN1	Homo sapiens intelectin 1 (galactofuranose binding) (ITLN1), mRNA.	7.99388	2.00871e-07	4.88099e-05	0.751535
ILMN_2295518	TRO	Homo sapiens trophinin (TRO), transcript variant 6, mRNA.	7.98024	2.05211e-07	4.94419e-05	0.751215
ILMN_1713182	LOC653879	PREDICTED: Homo sapiens similar to Complement C3 precursor (LOC653879), mRNA.	7.94926	2.15438e-07	5.14698e-05	0.750488	DISCONTINUED/WITHDRAWN
ILMN_1797526	LOC400120	Homo sapiens hypothetical LOC400120 (LOC400120), mRNA.	7.94165	2.1803e-07	5.16549e-05	0.750309	SERTM1 - serine rich and transmembrane domain containing 1
ILMN_1683891	TFAP2C	Homo sapiens transcription factor AP-2 gamma (activating enhancer binding protein 2 gamma) (TFAP2C), mRNA.	7.92213	2.24834e-07	5.28267e-05	0.749847
ILMN_1684959	ASTN1	Homo sapiens astrotactin 1 (ASTN1), transcript variant 1, mRNA.	7.84741	2.53011e-07	5.89599e-05	0.748065
ILMN_1711566	TIMP1	Homo sapiens TIMP metallopeptidase inhibitor 1 (TIMP1), mRNA.	7.81584	2.66009e-07	6.14848e-05	0.747305
ILMN_1702363	SULF1	Homo sapiens sulfatase 1 (SULF1), mRNA.	7.79544	2.7478e-07	6.3e-05	0.746811
ILMN_1811133	LOC645464	PREDICTED: Homo sapiens similar to vasoactive intestinal peptide receptor 2 (LOC645464), mRNA.	7.78817	2.77981e-07	6.3224e-05	0.746635	DISCONTINUED/WITHDRAWN
ILMN_1735877	EFEMP1	Homo sapiens EGF-containing fibulin-like extracellular matrix protein 1 (EFEMP1), transcript variant 1, mRNA.	7.77609	2.83381e-07	6.39406e-05	0.746341
ILMN_1718898	HOXC9	Homo sapiens homeobox C9 (HOXC9), mRNA.	7.74753	2.96596e-07	6.63955e-05	0.745644
ILMN_1743620	RARRES1	Homo sapiens retinoic acid receptor responder (tazarotene induced) 1 (RARRES1), transcript variant 2, mRNA.	7.73764	3.01324e-07	6.69268e-05	0.745402
ILMN_1687867	LOC647954	PREDICTED: Homo sapiens misc_RNA (LOC647954), miscRNA.	7.6872	3.2669e-07	7.19985e-05	0.744158	DISCONTINUED/WITHDRAWN
ILMN_1805665	FLRT3	Homo sapiens fibronectin leucine rich transmembrane protein 3 (FLRT3), transcript variant 2, mRNA.	7.67573	3.32766e-07	7.27733e-05	0.743874
ILMN_1784294	CPA4	Homo sapiens carboxypeptidase A4 (CPA4), mRNA.	7.66272	3.39806e-07	7.37456e-05	0.74355
ILMN_2096784	TFAP2C	Homo sapiens transcription factor AP-2 gamma (activating enhancer binding protein 2 gamma) (TFAP2C), mRNA.	7.64848	3.47685e-07	7.45399e-05	0.743196
ILMN_1719641	SMOC2	Homo sapiens SPARC related modular calcium binding 2 (SMOC2), mRNA.	7.64665	3.48709e-07	7.45399e-05	0.74315
ILMN_1807554	EYA1	Homo sapiens eyes absent homolog 1 (Drosophila) (EYA1), transcript variant 1, mRNA.	7.64083	3.51994e-07	7.46805e-05	0.743005
ILMN_2072101	C4ORF49	Homo sapiens chromosome 4 open reading frame 49 (C4orf49), mRNA.	7.62652	3.60214e-07	7.58584e-05	0.742647	MGARP - mitochondria localized glutamic acid rich protein
ILMN_2080684	IQCA1	Homo sapiens IQ motif containing with AAA domain 1 (IQCA1), mRNA.	7.60681	3.71869e-07	7.77371e-05	0.742151
ILMN_1689336	HOXA10	Homo sapiens homeobox A10 (HOXA10), transcript variant 1, mRNA.	7.56703	3.96607e-07	8.202e-05	0.741147
ILMN_3240308	LOC100133511	PREDICTED: Homo sapiens similar to complement component C3 (LOC100133511), partial mRNA.	7.56352	3.98873e-07	8.202e-05	0.741058	DISCONTINUED/WITHDRAWN
ILMN_2317751	REC8	Homo sapiens REC8 homolog (yeast) (REC8), transcript variant 1, mRNA.	7.56022	4.01013e-07	8.202e-05	0.740974
ILMN_1775304	DNAJB1	Homo sapiens DnaJ (Hsp40) homolog, subfamily B, member 1 (DNAJB1), mRNA.	7.53672	4.16616e-07	8.46029e-05	0.740377
ILMN_3236160	C4ORF49	Homo sapiens chromosome 4 open reading frame 49 (C4orf49), mRNA.	7.50144	4.41251e-07	8.89699e-05	0.739473	MGARP - mitochondria localized glutamic acid rich protein
ILMN_2161577	CXCL6	Homo sapiens chemokine (C-X-C motif) ligand 6 (granulocyte chemotactic protein 2) (CXCL6), mRNA.	7.49247	4.47754e-07	8.96454e-05	0.739243
ILMN_2402392	COL8A1	Homo sapiens collagen, type VIII, alpha 1 (COL8A1), transcript variant 2, mRNA.	7.46691	4.66848e-07	9.28146e-05	0.738584
ILMN_1800091	RARRES1	Homo sapiens retinoic acid receptor responder (tazarotene induced) 1 (RARRES1), transcript variant 1, mRNA.	7.38289	5.35866e-07	0.000105165	0.736393
ILMN_1733756	COL12A1	Homo sapiens collagen, type XII, alpha 1 (COL12A1), transcript variant short, mRNA.	7.37977	5.38634e-07	0.000105165	0.736311
ILMN_1730223	RNF39	Homo sapiens ring finger protein 39 (RNF39), transcript variant 2, mRNA.	7.37815	5.40066e-07	0.000105165	0.736268
ILMN_3249281	HOXA11AS	Homo sapiens HOXA11 antisense RNA (non-protein coding) (HOXA11AS), antisense RNA.	7.36912	5.48171e-07	0.000106017	0.73603
ILMN_3246728	C13ORF36	Homo sapiens chromosome 13 open reading frame 36 (C13orf36), mRNA.	7.3626	5.54094e-07	0.000106439	0.735858	SERTM1 - serine rich and transmembrane domain containing 1
ILMN_1772312	BARX1	Homo sapiens BARX homeobox 1 (BARX1), mRNA.	7.30252	6.11978e-07	0.000116769	0.734263
ILMN_2118129	ITLN2	Homo sapiens intelectin 2 (ITLN2), mRNA.	7.2972	6.17403e-07	0.000117018	0.73412
ILMN_2372136	P4HTM	Homo sapiens prolyl 4-hydroxylase, transmembrane (endoplasmic reticulum) (P4HTM), transcript variant 3, mRNA.	7.28691	6.28033e-07	0.000118245	0.733845
ILMN_1786197	NR2F1	Homo sapiens nuclear receptor subfamily 2, group F, member 1 (NR2F1), mRNA.	7.25622	6.60911e-07	0.000123616	0.73302
ILMN_2062701	GAS1	Homo sapiens growth arrest-specific 1 (GAS1), mRNA.	7.2223	6.99358e-07	0.000129953	0.732102
ILMN_1772910	GAS1	Homo sapiens growth arrest-specific 1 (GAS1), mRNA.	7.18498	7.44384e-07	0.000137421	0.731084
ILMN_1751785	DMRT2	Homo sapiens doublesex and mab-3 related transcription factor 2 (DMRT2), transcript variant 1, mRNA.	7.15911	7.77383e-07	0.000141444	0.730375
ILMN_2140559	IRX5	Homo sapiens iroquois homeobox protein 5 (IRX5), mRNA.	7.15776	7.79149e-07	0.000141444	0.730338
ILMN_1660727	ENPP5	Homo sapiens ectonucleotide pyrophosphatase/phosphodiesterase 5 (putative function) (ENPP5), mRNA.	7.15626	7.81103e-07	0.000141444	0.730296
ILMN_1680925	SLC9A3R1	Homo sapiens solute carrier family 9 (sodium/hydrogen exchanger), member 3 regulator 1 (SLC9A3R1), mRNA.	7.12937	8.17226e-07	0.000147049	0.729554
ILMN_1655414	TNFSF14	Homo sapiens tumor necrosis factor (ligand) superfamily, member 14 (TNFSF14), transcript variant 1, mRNA.	7.11002	8.44292e-07	0.000150964	0.729017
ILMN_1662390	ASPHD1	Homo sapiens aspartate beta-hydroxylase domain containing 1 (ASPHD1), mRNA.	7.09183	8.70596e-07	0.000154694	0.728511
ILMN_1748538	ALDH1A2	Homo sapiens aldehyde dehydrogenase 1 family, member A2 (ALDH1A2), transcript variant 3, mRNA.	7.08559	8.79806e-07	0.000155359	0.728337
ILMN_1808650	CYP39A1	Homo sapiens cytochrome P450, family 39, subfamily A, polypeptide 1 (CYP39A1), mRNA.	7.02701	9.71545e-07	0.0001705	0.726691
ILMN_1790052	MMP23A	Homo sapiens matrix metallopeptidase 23A (MMP23A), mRNA.	7.00041	1.01647e-06	0.00017729	0.725938
ILMN_1854469	HS.100261	Homo sapiens cDNA FLJ26539 fis, clone KDN09310	6.9871	1.03977e-06	0.000179678	0.725558	BICC1 - BicC family RNA binding protein 1	This gene encodes an RNA-binding protein that is active in regulating gene expression by modulating protein translation during embryonic development. Mouse studies identified the corresponding protein to be under strict control during cell differentiation and to be a maternally provided gene product.
ILMN_3279449	LOC728052	PREDICTED: Homo sapiens similar to hCG2031213 (LOC728052), mRNA.	6.98539	1.0428e-06	0.000179678	0.72551	DISCONTINUED/WITHDRAWN

## Sheet: Suppl. doc. Table 2
Supplemental Table 2: Comparison of gene expression between ScAT-like and VAT-like AT depots grouped together.
[user comment]	two-group sc vs. vis all samples
[unique identifier]	PROBE_ID
[total variables]	28430
[selected variables]	347
[total samples]	54
[selected samples]	54
[prefilter sigma]	0
[statistical test]	Two group comparison by Cluster4: subcutaneous <> other
[p value]	1.1e-06
[q value]	8.9267e-05
PROBE_ID	ILMN_GENE	DEFINITION	t-statistic	p-value	q-value	Notes from NCBI Gene
[variables] ordered for t-statistic and p-value			effect direction for subcutaneous samples
ILMN_2353161	MSLN	Homo sapiens mesothelin (MSLN), transcript variant 2, mRNA.	-11.6319	7.8145e-16	2.22166e-11
ILMN_1778087	ANXA8	Homo sapiens annexin A8 (ANXA8), mRNA.	-11.2917	2.30721e-15	3.2797e-11
ILMN_1727815	CFI	Homo sapiens complement factor I (CFI), mRNA.	-11.106	4.1921e-15	3.97271e-11
ILMN_2041222	FLJ40504	Homo sapiens hypothetical protein FLJ40504 (FLJ40504), mRNA.	-10.8483	9.6723e-15	6.87459e-11	DISCONTINUED/WITHDRAWN
ILMN_1749324	DPYS	Homo sapiens dihydropyrimidinase (DPYS), mRNA.	-10.6533	1.83129e-14	7.98652e-11
ILMN_1746801	CGN	Homo sapiens cingulin (CGN), mRNA.	-10.6344	1.94867e-14	7.98652e-11
ILMN_1798557	LOC202134	PREDICTED: Homo sapiens hypothetical protein LOC202134, transcript variant 1 (LOC202134), mRNA.	-10.5978	2.19789e-14	7.98652e-11	FAM153B - family with sequence similarity 153 member B
ILMN_2176592	BCHE	Homo sapiens butyrylcholinesterase (BCHE), mRNA.	-10.5786	2.34101e-14	7.98652e-11
ILMN_1724686	CLDN1	Homo sapiens claudin 1 (CLDN1), mRNA.	-10.5553	2.52827e-14	7.98652e-11
ILMN_3237912	WIT1	Homo sapiens Wilms tumor upstream neighbor 1 (WIT1), non-coding RNA.	-10.4749	3.29739e-14	9.37447e-11
ILMN_1723910	WIT-1	Homo sapiens Wilms tumor associated protein (WIT-1), mRNA.	-10.3374	5.20131e-14	1.3443e-10	WIT1-AS - WT1 antisense RNA	This gene is located upstream of the Wilms tumor 1 (WT1) gene; these two genes are bi-directionally transcribed from the same promoter region. This gene is imprinted in kidney, with preferential expression from the paternal allele. Imprinting defects at chromosome 11p13 may contribute to tumorigenesis.
ILMN_1887267	HS.177532	BX355045 Homo sapiens NEUROBLASTOMA COT 25-NORMALIZED Homo sapiens cDNA clone CS0DC029YI23 5-PRIME, mRNA sequence	-10.3087	5.72205e-14	1.35565e-10
ILMN_2125346	MUC16	Homo sapiens mucin 16, cell surface associated (MUC16), mRNA.	-10.1853	8.63593e-14	1.8103e-10
ILMN_1812433	HP	Homo sapiens haptoglobin (HP), mRNA.	-10.1758	8.91457e-14	1.8103e-10
ILMN_1694778	LOC646723	PREDICTED: Homo sapiens similar to Keratin, type I cytoskeletal 18 (Cytokeratin-18) (CK-18) (Keratin-18) (K18) (LOC646723), mRNA.	-10.1046	1.13151e-13	2.1446e-10	INFERRED [KRT18P31 - keratin 18 pseudogene 31]
ILMN_3237981	ATPGD1	Homo sapiens ATP-grasp domain containing 1 (ATPGD1), transcript variant 2, mRNA.	-10.0408	1.40164e-13	2.49054e-10	CARNS1 - carnosine synthase 1	CARNS1 (EC 6.3.2.11), a member of the ATP-grasp family of ATPases, catalyzes the formation of carnosine (beta-alanyl-L-histidine) and homocarnosine (gamma-aminobutyryl-L-histidine), which are found mainly in skeletal muscle and the central nervous system, respectively (Drozak et al., 2010 [PubMed 20097752]).
ILMN_1790098	OGN	Homo sapiens osteoglycin (OGN), transcript variant 3, mRNA.	-10.0196	1.50491e-13	2.51674e-10
ILMN_3241944	NBLA00301	Homo sapiens Nbla00301 (NBLA00301), non-coding RNA.	-9.9665	1.79972e-13	2.84255e-10	HAND2-AS1 - HAND2 antisense RNA 1
ILMN_1685641	BCHE	Homo sapiens butyrylcholinesterase (BCHE), mRNA.	-9.90462	2.21735e-13	3.31785e-10
ILMN_1717886	PKHD1L1	Homo sapiens polycystic kidney and hepatic disease 1 (autosomal recessive)-like 1 (PKHD1L1), mRNA.	-9.86281	2.55374e-13	3.4229e-10
ILMN_2114720	SLPI	Homo sapiens secretory leukocyte peptidase inhibitor (SLPI), mRNA.	-9.8536	2.63447e-13	3.4229e-10
ILMN_1721134	TGM1	Homo sapiens transglutaminase 1 (K polypeptide epidermal type I, protein-glutamine-gamma-glutamyltransferase) (TGM1), mRNA.	-9.84073	2.75173e-13	3.4229e-10
ILMN_1670490	PDPN	Homo sapiens podoplanin (PDPN), transcript variant 4, mRNA.	-9.83887	2.76914e-13	3.4229e-10
ILMN_1707464	MST1	Homo sapiens macrophage stimulating 1 (hepatocyte growth factor-like) (MST1), mRNA.	-9.76891	3.50967e-13	4.1575e-10
ILMN_1705685	MEIS1	Homo sapiens Meis homeobox 1 (MEIS1), mRNA.	-9.64869	5.28115e-13	6.00159e-10
ILMN_1753584	KRT8	Homo sapiens keratin 8 (KRT8), mRNA.	-9.63737	5.48861e-13	6.00159e-10
ILMN_1730777	KRT19	Homo sapiens keratin 19 (KRT19), mRNA.	-9.57713	6.74029e-13	6.91181e-10
ILMN_1694426	ROR2	Homo sapiens receptor tyrosine kinase-like orphan receptor 2 (ROR2), mRNA.	-9.57424	6.80727e-13	6.91181e-10
ILMN_1774287	CFB	Homo sapiens complement factor B (CFB), mRNA.	-9.56288	7.0764e-13	6.93731e-10
ILMN_2387105	OGN	Homo sapiens osteoglycin (OGN), transcript variant 3, mRNA.	-9.44394	1.06309e-12	1.00746e-09
ILMN_1695316	SLC39A8	Homo sapiens solute carrier family 39 (zinc transporter), member 8 (SLC39A8), transcript variant 1, mRNA.	-9.40455	1.2169e-12	1.09856e-09
ILMN_2405254	GRB7	Homo sapiens growth factor receptor-bound protein 7 (GRB7), transcript variant 2, mRNA.	-9.39989	1.23651e-12	1.09856e-09
ILMN_1713182	LOC653879	PREDICTED: Homo sapiens similar to Complement C3 precursor (LOC653879), mRNA.	-9.34538	1.49122e-12	1.25781e-09	DISCONTINUED/WITHDRAWN
ILMN_1802174	WT1	Homo sapiens Wilms tumor 1 (WT1), transcript variant D, mRNA.	-9.34286	1.50424e-12	1.25781e-09
ILMN_1769615	FLRT2	Homo sapiens fibronectin leucine rich transmembrane protein 2 (FLRT2), mRNA.	-9.30725	1.70031e-12	1.38114e-09
ILMN_2366967	WT1	Homo sapiens Wilms tumor 1 (WT1), transcript variant A, mRNA.	-9.2783	1.87861e-12	1.45712e-09
ILMN_1655614	DSP	Homo sapiens desmoplakin (DSP), transcript variant 2, mRNA.	-9.27558	1.89635e-12	1.45712e-09
ILMN_2165993	ITLN1	Homo sapiens intelectin 1 (galactofuranose binding) (ITLN1), mRNA.	-9.24544	2.10398e-12	1.57411e-09
ILMN_1806667	FRAS1	Homo sapiens Fraser syndrome 1 (FRAS1), mRNA.	-9.2321	2.20315e-12	1.60604e-09
ILMN_1653687	GALNT9	Homo sapiens UDP-N-acetyl-alpha-D-galactosamine:polypeptide N-acetylgalactosaminyltransferase 9 (GalNAc-T9) (GALNT9), mRNA.	-9.16338	2.79351e-12	1.98549e-09
ILMN_1768705	SYT4	Homo sapiens synaptotagmin IV (SYT4), mRNA.	-9.09251	3.57023e-12	2.47565e-09
ILMN_1723962	LXN	Homo sapiens latexin (LXN), mRNA.	-9.07337	3.81516e-12	2.5825e-09
ILMN_1753143	RHPN2	Homo sapiens rhophilin, Rho GTPase binding protein 2 (RHPN2), mRNA.	-9.01922	4.60395e-12	2.92223e-09
ILMN_1682226	CLDN15	Homo sapiens claudin 15 (CLDN15), mRNA.	-9.01866	4.61297e-12	2.92223e-09
ILMN_2189371	NTNG1	Homo sapiens netrin G1 (NTNG1), transcript variant 3, mRNA.	-9.01788	4.62541e-12	2.92223e-09
ILMN_1751465	BNC1	Homo sapiens basonuclin 1 (BNC1), mRNA.	-8.97221	5.42102e-12	3.35042e-09
ILMN_1772627	D4S234E	Homo sapiens DNA segment on chromosome 4 (unique) 234 expressed sequence (D4S234E), transcript variant 2, mRNA.	-8.93046	6.26875e-12	3.79193e-09
ILMN_1764885	C20ORF75	Homo sapiens chromosome 20 open reading frame 75 (C20orf75), mRNA.	-8.90567	6.83412e-12	4.04482e-09	LRRN4 - leucine rich repeat neuronal 4
ILMN_1716397	LAYN	Homo sapiens layilin (LAYN), mRNA.	-8.89996	6.97138e-12	4.04482e-09
ILMN_1751886	REC8	Homo sapiens REC8 homolog (yeast) (REC8), transcript variant 1, mRNA.	-8.80303	9.77747e-12	5.55947e-09
ILMN_3245564	RICH2	Homo sapiens Rho-type GTPase-activating protein RICH2 (RICH2), mRNA.	-8.75189	1.16916e-11	6.51751e-09	ARHGAP44 - Rho GTPase activating protein 44
ILMN_1762260	C3	Homo sapiens complement component 3 (C3), mRNA.	-8.71445	1.33292e-11	7.15e-09
ILMN_2298301	BNC1	Homo sapiens basonuclin 1 (BNC1), mRNA.	-8.63564	1.75714e-11	9.251e-09
ILMN_1658498	SLC44A3	Homo sapiens solute carrier family 44, member 3 (SLC44A3), mRNA.	-8.61896	1.86312e-11	9.63065e-09
ILMN_2353202	PTK7	Homo sapiens PTK7 protein tyrosine kinase 7 (PTK7), transcript variant PTK7-2, mRNA.	-8.60659	1.94585e-11	9.87869e-09
ILMN_1727778	NTNG1	Homo sapiens netrin G1 (NTNG1), transcript variant 3, mRNA.	-8.57068	2.20755e-11	1.10106e-08
ILMN_1711566	TIMP1	Homo sapiens TIMP metallopeptidase inhibitor 1 (TIMP1), mRNA.	-8.56237	2.27295e-11	1.11414e-08
ILMN_1800091	RARRES1	Homo sapiens retinoic acid receptor responder (tazarotene induced) 1 (RARRES1), transcript variant 1, mRNA.	-8.51302	2.70396e-11	1.30294e-08
ILMN_1721770	PAPPA	Homo sapiens pregnancy-associated plasma protein A, pappalysin 1 (PAPPA), mRNA.	-8.49062	2.92592e-11	1.3826e-08
ILMN_1762531	FGF9	Homo sapiens fibroblast growth factor 9 (glia-activating factor) (FGF9), mRNA.	-8.4867	2.96653e-11	1.3826e-08
ILMN_1743620	RARRES1	Homo sapiens retinoic acid receptor responder (tazarotene induced) 1 (RARRES1), transcript variant 2, mRNA.	-8.45344	3.33549e-11	1.52948e-08
ILMN_1811437	C11ORF9	Homo sapiens chromosome 11 open reading frame 9 (C11orf9), transcript variant 1, mRNA.	-8.44139	3.48033e-11	1.57057e-08	MYRF - myelin regulatory factor
ILMN_2372136	P4HTM	Homo sapiens prolyl 4-hydroxylase, transmembrane (endoplasmic reticulum) (P4HTM), transcript variant 3, mRNA.	-8.42848	3.64247e-11	1.60724e-08
ILMN_1662166	PTK7	Homo sapiens PTK7 protein tyrosine kinase 7 (PTK7), transcript variant PTK7-4, mRNA.	-8.42598	3.67466e-11	1.60724e-08
ILMN_1683939	VIPR2	Homo sapiens vasoactive intestinal peptide receptor 2 (VIPR2), mRNA.	-8.37707	4.36712e-11	1.88117e-08
ILMN_1671971	LOC644743	PREDICTED: Homo sapiens hypothetical LOC644743 (LOC644743), mRNA.	-8.36076	4.62616e-11	1.96301e-08
ILMN_1766712	TCF21	Homo sapiens transcription factor 21 (TCF21), transcript variant 2, mRNA.	-8.34422	4.90471e-11	2.0506e-08
ILMN_1702363	SULF1	Homo sapiens sulfatase 1 (SULF1), mRNA.	-8.29504	5.83649e-11	2.4048e-08
ILMN_2065022	KIAA0672	Homo sapiens KIAA0672 gene product (KIAA0672), mRNA.	-8.2501	6.8429e-11	2.7792e-08	ARHGAP44 - Rho GTPase activating protein 44
ILMN_2367010	GPR126	Homo sapiens G protein-coupled receptor 126 (GPR126), transcript variant a2, mRNA.	-8.24087	7.07031e-11	2.83111e-08	ADGRG6 - adhesion G protein-coupled receptor G6
ILMN_2295518	TRO	Homo sapiens trophinin (TRO), transcript variant 6, mRNA.	-8.21777	7.67343e-11	3.02994e-08
ILMN_1740728	SMTNL2	Homo sapiens smoothelin-like 2 (SMTNL2), mRNA.	-8.20891	7.9182e-11	3.08376e-08
ILMN_2118129	ITLN2	Homo sapiens intelectin 2 (ITLN2), mRNA.	-8.16676	9.1951e-11	3.53266e-08
ILMN_1676728	DLK2	Homo sapiens delta-like 2 homolog (Drosophila) (DLK2), transcript variant 2, mRNA.	-8.15309	9.6523e-11	3.65887e-08
ILMN_1654598	IQCA1	Homo sapiens IQ motif containing with AAA domain 1 (IQCA1), mRNA.	-8.14581	9.90489e-11	3.70521e-08
ILMN_1772910	GAS1	Homo sapiens growth arrest-specific 1 (GAS1), mRNA.	-8.12492	1.06675e-10	3.93866e-08
ILMN_1799098	LOC652846	PREDICTED: Homo sapiens similar to Annexin A8 (Annexin VIII) (Vascular anticoagulant-beta) (VAC-beta) (LOC652846), mRNA.	-8.11418	1.10822e-10	4.03931e-08	DISCONTINUED/WITHDRAWN
ILMN_1704294	CDH3	Homo sapiens cadherin 3, type 1, P-cadherin (placental) (CDH3), mRNA.	-8.07724	1.26368e-10	4.5165e-08
ILMN_1816925	LOC728473	PREDICTED: Homo sapiens hypothetical LOC728473 (LOC728473), mRNA.	-8.07563	1.27091e-10	4.5165e-08	DISCONTINUED/WITHDRAWN
ILMN_3240912	LRRN4	Homo sapiens leucine rich repeat neuronal 4 (LRRN4), mRNA.	-8.07161	1.28923e-10	4.52505e-08
ILMN_1671600	EPS8L1	Homo sapiens EPS8-like 1 (EPS8L1), transcript variant 1, mRNA.	-8.05543	1.36557e-10	4.73452e-08
ILMN_1708925	GALNT9	Homo sapiens UDP-N-acetyl-alpha-D-galactosamine:polypeptide N-acetylgalactosaminyltransferase 9 (GalNAc-T9) (GALNT9), mRNA.	-8.04466	1.4189e-10	4.86017e-08
ILMN_2269256	DNAJC12	Homo sapiens DnaJ (Hsp40) homolog, subfamily C, member 12 (DNAJC12), transcript variant 1, mRNA.	-8.01364	1.58446e-10	5.36264e-08
ILMN_2064902	HAND2	Homo sapiens heart and neural crest derivatives expressed 2 (HAND2), mRNA.	-7.99036	1.72137e-10	5.75748e-08
ILMN_2161577	CXCL6	Homo sapiens chemokine (C-X-C motif) ligand 6 (granulocyte chemotactic protein 2) (CXCL6), mRNA.	-7.95539	1.94973e-10	6.3854e-08
ILMN_1695945	MEIS2	Homo sapiens Meis homeobox 2 (MEIS2), transcript variant g, mRNA.	-7.95477	1.95403e-10	6.3854e-08
ILMN_1728570	TCF21	Homo sapiens transcription factor 21 (TCF21), transcript variant 1, mRNA.	-7.93217	2.11793e-10	6.84235e-08
ILMN_1752965	GREM1	Homo sapiens gremlin 1, cysteine knot superfamily, homolog (Xenopus laevis) (GREM1), mRNA.	-7.92072	2.20612e-10	7.04719e-08
ILMN_2043809	PFKM	Homo sapiens phosphofructokinase, muscle (PFKM), mRNA.	-7.91597	2.2438e-10	7.08792e-08
ILMN_1724480	AXIN2	Homo sapiens axin 2 (conductin, axil) (AXIN2), mRNA.	-7.91011	2.29121e-10	7.15815e-08
ILMN_1796423	CLIC3	Homo sapiens chloride intracellular channel 3 (CLIC3), mRNA.	-7.90242	2.35492e-10	7.27721e-08
ILMN_2317751	REC8	Homo sapiens REC8 homolog (yeast) (REC8), transcript variant 1, mRNA.	-7.89704	2.40058e-10	7.33856e-08
ILMN_1802654	GLT8D2	Homo sapiens glycosyltransferase 8 domain containing 2 (GLT8D2), mRNA.	-7.89057	2.45661e-10	7.42994e-08
ILMN_1722056	ATP7B	Homo sapiens ATPase, Cu++ transporting, beta polypeptide (ATP7B), transcript variant 1, mRNA.	-7.86348	2.70594e-10	8.09788e-08
ILMN_3209399	LOC399965	PREDICTED: Homo sapiens misc_RNA (LOC399965), miscRNA.	-7.85997	2.74003e-10	8.1145e-08	INFERRED [KRT18P59 - keratin 18 pseudogene 59]
ILMN_1685433	COL8A1	Homo sapiens collagen, type VIII, alpha 1 (COL8A1), transcript variant 2, mRNA.	-7.84673	2.87264e-10	8.33357e-08
ILMN_1684959	ASTN1	Homo sapiens astrotactin 1 (ASTN1), transcript variant 1, mRNA.	-7.82323	3.12402e-10	8.90789e-08
ILMN_1811364	SGPP2	PREDICTED: Homo sapiens sphingosine-1-phosphate phosphotase 2 (SGPP2), mRNA.	-7.8224	3.13327e-10	8.90789e-08
ILMN_1796497	PIP3-E	Homo sapiens phosphoinositide-binding protein PIP3-E (PIP3-E), mRNA.	-7.80934	3.28289e-10	9.24083e-08	IPCEF1 - interaction protein for cytohesin exchange factors 1
ILMN_1805665	FLRT3	Homo sapiens fibronectin leucine rich transmembrane protein 3 (FLRT3), transcript variant 2, mRNA.	-7.77966	3.65017e-10	1.0174e-07
ILMN_2186983	ANXA8L2	Homo sapiens annexin A8-like 2 (ANXA8L2), mRNA.	-7.74476	4.13522e-10	1.1414e-07	ANXA8L1 - annexin A8 like 1	This gene encodes a member of the annexin family of evolutionarily conserved Ca2+ and phospholipid binding proteins. The encoded protein may function as an an anticoagulant that indirectly inhibits the thromboplastin-specific complex. Overexpression of this gene has been associated with acute myelocytic leukemia. A highly similar duplicated copy of this gene is found in close proximity on the lon…
ILMN_1815346	TMEM136	Homo sapiens transmembrane protein 136 (TMEM136), mRNA.	-7.7417	4.18077e-10	1.14288e-07
ILMN_2080684	IQCA1	Homo sapiens IQ motif containing with AAA domain 1 (IQCA1), mRNA.	-7.73254	4.32e-10	1.16969e-07
ILMN_1803073	DNAJC12	Homo sapiens DnaJ (Hsp40) homolog, subfamily C, member 12 (DNAJC12), transcript variant 1, mRNA.	-7.70053	4.84409e-10	1.28985e-07
ILMN_1730223	RNF39	Homo sapiens ring finger protein 39 (RNF39), transcript variant 2, mRNA.	-7.69993	4.8545e-10	1.28985e-07
ILMN_1784294	CPA4	Homo sapiens carboxypeptidase A4 (CPA4), mRNA.	-7.65306	5.74114e-10	1.50992e-07
ILMN_2072101	C4ORF49	Homo sapiens chromosome 4 open reading frame 49 (C4orf49), mRNA.	-7.65075	5.78899e-10	1.50992e-07	MGARP - mitochondria localized glutamic acid rich protein
ILMN_2311020	DNAJC12	Homo sapiens DnaJ (Hsp40) homolog, subfamily C, member 12 (DNAJC12), transcript variant 2, mRNA.	-7.63943	6.02833e-10	1.55805e-07
ILMN_1795937	VIL2	Homo sapiens villin 2 (ezrin) (VIL2), mRNA.	-7.62435	6.36302e-10	1.62974e-07	EZR - ezrin	The cytoplasmic peripheral membrane protein encoded by this gene functions as a protein-tyrosine kinase substrate in microvilli. As a member of the ERM protein family, this protein serves as an intermediate between the plasma membrane and the actin cytoskeleton. This protein plays a key role in cell surface structure adhesion, migration and organization, and it has been implicated in various huma…
ILMN_1693836	LOC653344	PREDICTED: Homo sapiens similar to cis-Golgi matrix protein GM130, transcript variant 2 (LOC653344), mRNA.	-7.57732	7.53103e-10	1.91167e-07	DISCONTINUED/WITHDRAWN
ILMN_1793630	SLC4A3	Homo sapiens solute carrier family 4, anion exchanger, member 3 (SLC4A3), transcript variant 1, mRNA.	-7.55399	8.18774e-10	2.05998e-07
ILMN_1733110	RASSF7	Homo sapiens Ras association (RalGDS/AF-6) domain family (N-terminal) member 7 (RASSF7), mRNA.	-7.53768	8.68088e-10	2.14899e-07
ILMN_2181892	BEX2	Homo sapiens brain expressed X-linked 2 (BEX2), mRNA.	-7.53731	8.69271e-10	2.14899e-07
ILMN_1765310	TCEAL2	Homo sapiens transcription elongation factor A (SII)-like 2 (TCEAL2), mRNA.	-7.52683	9.02565e-10	2.21206e-07
ILMN_1696657	LRRN2	Homo sapiens leucine rich repeat neuronal 2 (LRRN2), transcript variant 2, mRNA.	-7.52249	9.16724e-10	2.2252e-07
ILMN_1708340	DAPK1	Homo sapiens death-associated protein kinase 1 (DAPK1), mRNA.	-7.52041	9.2358e-10	2.2252e-07
ILMN_1735877	EFEMP1	Homo sapiens EGF-containing fibulin-like extracellular matrix protein 1 (EFEMP1), transcript variant 1, mRNA.	-7.50512	9.75653e-10	2.33091e-07
ILMN_3240308	LOC100133511	PREDICTED: Homo sapiens similar to complement component C3 (LOC100133511), partial mRNA.	-7.49101	1.02632e-09	2.43152e-07	DISCONTINUED/WITHDRAWN
ILMN_2148913	TMEM45A	Homo sapiens transmembrane protein 45A (TMEM45A), mRNA.	-7.45146	1.18285e-09	2.77921e-07
ILMN_2233539	SLC39A8	Homo sapiens solute carrier family 39 (zinc transporter), member 8 (SLC39A8), transcript variant 1, mRNA.	-7.44063	1.22975e-09	2.86573e-07
ILMN_2398077	MEIS2	Homo sapiens Meis homeobox 2 (MEIS2), transcript variant a, mRNA.	-7.43615	1.24967e-09	2.88847e-07
ILMN_1652456	TMEM98	Homo sapiens transmembrane protein 98 (TMEM98), transcript variant 1, mRNA.	-7.40538	1.39571e-09	3.19999e-07
ILMN_2062701	GAS1	Homo sapiens growth arrest-specific 1 (GAS1), mRNA.	-7.39451	1.45128e-09	3.30078e-07
ILMN_2413779	SEZ6L2	Homo sapiens seizure related 6 homolog (mouse)-like 2 (SEZ6L2), transcript variant 2, mRNA.	-7.38659	1.49317e-09	3.36911e-07
ILMN_1655414	TNFSF14	Homo sapiens tumor necrosis factor (ligand) superfamily, member 14 (TNFSF14), transcript variant 1, mRNA.	-7.37906	1.53412e-09	3.43425e-07
ILMN_1779234	CXCL6	Homo sapiens chemokine (C-X-C motif) ligand 6 (granulocyte chemotactic protein 2) (CXCL6), mRNA.	-7.37304	1.56762e-09	3.48184e-07
ILMN_3272378	EZR	Homo sapiens ezrin (EZR), transcript variant 1, mRNA.	-7.3601	1.64226e-09	3.61935e-07
ILMN_1693941	IGSF9	Homo sapiens immunoglobulin superfamily, member 9 (IGSF9), mRNA.	-7.35602	1.66653e-09	3.64457e-07
ILMN_2407703	SYN1	Homo sapiens synapsin I (SYN1), transcript variant Ia, mRNA.	-7.34165	1.75481e-09	3.80833e-07
ILMN_1699644	MARCH3	PREDICTED: Homo sapiens membrane-associated ring finger (C3HC4) 3 (MARCH3), mRNA.	-7.31422	1.93669e-09	4.17122e-07	membrane associated ring-CH-type finger 3	This gene encodes a member of the membrane-associated RING-CH (MARCH) family. The encoded protein is an E3 ubiquitin-protein ligase that may be involved in regulation of the endosomal transport pathway.
ILMN_1723443	LRP2	Homo sapiens low density lipoprotein-related protein 2 (LRP2), mRNA.	-7.2751	2.22918e-09	4.76509e-07
ILMN_1653501	SEMA3B	Homo sapiens sema domain, immunoglobulin domain (Ig), short basic domain, secreted, (semaphorin) 3B (SEMA3B), transcript variant 2, mRNA.	-7.26684	2.29636e-09	4.87205e-07
ILMN_1740762	GRB7	Homo sapiens growth factor receptor-bound protein 7 (GRB7), transcript variant 1, mRNA.	-7.24849	2.45308e-09	5.166e-07
ILMN_1719010	ARL4D	Homo sapiens ADP-ribosylation factor-like 4D (ARL4D), mRNA.	-7.24067	2.52301e-09	5.27421e-07
ILMN_2391264	DMKN	Homo sapiens dermokine (DMKN), transcript variant 2, mRNA.	-7.23262	2.59719e-09	5.38964e-07
ILMN_1796925	CXADR	Homo sapiens coxsackie virus and adenovirus receptor (CXADR), mRNA.	-7.22569	2.66278e-09	5.46601e-07
ILMN_1701613	RARRES3	Homo sapiens retinoic acid receptor responder (tazarotene induced) 3 (RARRES3), mRNA.	-7.22468	2.67244e-09	5.46601e-07
ILMN_1658619	WWC1	Homo sapiens WW and C2 domain containing 1 (WWC1), mRNA.	-7.21793	2.73812e-09	5.56034e-07
ILMN_2086612	CMAH	Homo sapiens cytidine monophosphate-N-acetylneuraminic acid hydroxylase (CMP-N-acetylneuraminate monooxygenase) (CMAH) on chromosome 6.	-7.20842	2.83347e-09	5.71317e-07
ILMN_1658356	PAMR1	Homo sapiens peptidase domain containing associated with muscle regeneration 1 (PAMR1), transcript variant 1, mRNA.	-7.19731	2.949e-09	5.90422e-07
ILMN_3236160	C4ORF49	Homo sapiens chromosome 4 open reading frame 49 (C4orf49), mRNA.	-7.18666	3.06428e-09	6.09213e-07	MGARP - mitochondria localized glutamic acid rich protein
ILMN_1676215	DLG2	Homo sapiens discs, large homolog 2, chapsyn-110 (Drosophila) (DLG2), mRNA.	-7.17418	3.205e-09	6.32765e-07
ILMN_1695041	GATA6	Homo sapiens GATA binding protein 6 (GATA6), mRNA.	-7.16938	3.26088e-09	6.39357e-07
ILMN_3246728	C13ORF36	Homo sapiens chromosome 13 open reading frame 36 (C13orf36), mRNA.	-7.1608	3.36313e-09	6.54889e-07	SERTM1 - serine rich and transmembrane domain containing 1
ILMN_2124585	GREM1	Homo sapiens gremlin 1, cysteine knot superfamily, homolog (Xenopus laevis) (GREM1), mRNA.	-7.15082	3.48615e-09	6.74226e-07
ILMN_1704084	CMAH	Homo sapiens cytidine monophosphate-N-acetylneuraminic acid hydroxylase (CMP-N-acetylneuraminate monooxygenase) pseudogene (CMAH), transcript variant 1, non-coding RNA.	-7.14025	3.62134e-09	6.95639e-07
ILMN_1683687	C1R	PREDICTED: Homo sapiens complement component 1, r subcomponent, transcript variant 2 (C1R), mRNA.	-7.1246	3.83128e-09	7.31028e-07
ILMN_2402392	COL8A1	Homo sapiens collagen, type VIII, alpha 1 (COL8A1), transcript variant 2, mRNA.	-7.11367	3.98498e-09	7.55287e-07
ILMN_1671318	FRAS1	Homo sapiens Fraser syndrome 1 (FRAS1), transcript variant 2, mRNA.	-7.10905	4.05184e-09	7.62872e-07
ILMN_1760153	GATA5	Homo sapiens GATA binding protein 5 (GATA5), mRNA.	-7.10083	4.1735e-09	7.8061e-07
ILMN_1778319	DMKN	Homo sapiens dermokine (DMKN), transcript variant 1, mRNA.	-7.08529	4.41381e-09	8.17678e-07
ILMN_2052373	RAB17	Homo sapiens RAB17, member RAS oncogene family (RAB17), mRNA.	-7.08432	4.42921e-09	8.17678e-07
ILMN_1812679	UPK1B	Homo sapiens uroplakin 1B (UPK1B), mRNA.	-7.07225	4.62598e-09	8.48495e-07
ILMN_1747067	NPAS1	Homo sapiens neuronal PAS domain protein 1 (NPAS1), mRNA.	-7.06908	4.67907e-09	8.50644e-07
ILMN_1662390	ASPHD1	Homo sapiens aspartate beta-hydroxylase domain containing 1 (ASPHD1), mRNA.	-7.06799	4.69754e-09	8.50644e-07
ILMN_2381697	P4HA2	Homo sapiens prolyl 4-hydroxylase, alpha polypeptide II (P4HA2), transcript variant 3, mRNA.	-7.06079	4.82095e-09	8.67465e-07
ILMN_1788149	NEK11	Homo sapiens NIMA (never in mitosis gene a)- related kinase 11 (NEK11), transcript variant 1, mRNA.	-7.05809	4.86793e-09	8.69954e-07
ILMN_2409642	TRO	Homo sapiens trophinin (TRO), transcript variant 6, mRNA.	-7.0565	4.89598e-09	8.69954e-07
ILMN_1683891	TFAP2C	Homo sapiens transcription factor AP-2 gamma (activating enhancer binding protein 2 gamma) (TFAP2C), mRNA.	-7.01597	5.66547e-09	1.00043e-06
ILMN_1790778	PNMA2	Homo sapiens paraneoplastic antigen MA2 (PNMA2), mRNA.	-6.96567	6.79097e-09	1.18885e-06
ILMN_1754103	CLDN11	Homo sapiens claudin 11 (oligodendrocyte transmembrane protein) (CLDN11), mRNA.	-6.96464	6.81612e-09	1.18885e-06
ILMN_1660727	ENPP5	Homo sapiens ectonucleotide pyrophosphatase/phosphodiesterase 5 (putative function) (ENPP5), mRNA.	-6.95841	6.97085e-09	1.20842e-06
ILMN_1811133	LOC645464	PREDICTED: Homo sapiens similar to vasoactive intestinal peptide receptor 2 (LOC645464), mRNA.	-6.90741	8.37711e-09	1.4434e-06	DISCONTINUED/WITHDRAWN
ILMN_1715662	CCDC80	Homo sapiens coiled-coil domain containing 80 (CCDC80), transcript variant 1, mRNA.	-6.89388	8.79572e-09	1.5064e-06
ILMN_1904628	HS.568690	PM0-ST0264-161199-001-b06 ST0264 Homo sapiens cDNA, mRNA sequence	-6.87102	9.55098e-09	1.62595e-06
ILMN_1664464	PTGDS	Homo sapiens prostaglandin D2 synthase 21kDa (brain) (PTGDS), mRNA.	-6.83748	1.0778e-08	1.82393e-06
ILMN_3247223	TPBG	Homo sapiens trophoblast glycoprotein (TPBG), mRNA.	-6.82734	1.1179e-08	1.86535e-06
ILMN_1717262	PROCR	Homo sapiens protein C receptor, endothelial (EPCR) (PROCR), mRNA.	-6.82698	1.11934e-08	1.86535e-06
ILMN_1655796	MARCH3	PREDICTED: Homo sapiens membrane-associated ring finger (C3HC4) 3 (MARCH3), mRNA.	-6.82633	1.12196e-08	1.86535e-06	membrane associated ring-CH-type finger 3	This gene encodes a member of the membrane-associated RING-CH (MARCH) family. The encoded protein is an E3 ubiquitin-protein ligase that may be involved in regulation of the endosomal transport pathway.
ILMN_1797526	LOC400120	Homo sapiens hypothetical LOC400120 (LOC400120), mRNA.	-6.82182	1.14036e-08	1.88491e-06	SERTM1 - serine rich and transmembrane domain containing 1
ILMN_1688154	MST1R	Homo sapiens macrophage stimulating 1 receptor (c-met-related tyrosine kinase) (MST1R), mRNA.	-6.8173	1.15909e-08	1.89005e-06
ILMN_1695606	EFNB3	Homo sapiens ephrin-B3 (EFNB3), mRNA.	-6.81719	1.15956e-08	1.89005e-06
ILMN_1719641	SMOC2	Homo sapiens SPARC related modular calcium binding 2 (SMOC2), mRNA.	-6.8152	1.16788e-08	1.89005e-06
ILMN_2388701	ST3GAL5	Homo sapiens ST3 beta-galactoside alpha-2,3-sialyltransferase 5 (ST3GAL5), transcript variant 2, mRNA.	-6.81468	1.17006e-08	1.89005e-06
ILMN_2285404	DMKN	Homo sapiens dermokine (DMKN), transcript variant 2, mRNA.	-6.81182	1.18223e-08	1.89891e-06
ILMN_1651496	HIST1H2BD	Homo sapiens histone cluster 1, H2bd (HIST1H2BD), transcript variant 2, mRNA.	-6.80593	1.20759e-08	1.92875e-06
ILMN_1767113	AOX1	Homo sapiens aldehyde oxidase 1 (AOX1), mRNA.	-6.79704	1.24687e-08	1.98036e-06
ILMN_1807439	ALDH1A3	Homo sapiens aldehyde dehydrogenase 1 family, member A3 (ALDH1A3), mRNA.	-6.78766	1.28976e-08	2.0371e-06
ILMN_2163723	KRT7	Homo sapiens keratin 7 (KRT7), mRNA.	-6.7849	1.30266e-08	2.0461e-06
ILMN_2086095	ID2	Homo sapiens inhibitor of DNA binding 2, dominant negative helix-loop-helix protein (ID2), mRNA.	-6.72277	1.62952e-08	2.53154e-06
ILMN_3184067	FLJ30428	PREDICTED: Homo sapiens similar to hypothetical protein A230046P18; cDNA sequence BC055759, transcript variant 1 (FLJ30428), mRNA.	-6.71722	1.66243e-08	2.56863e-06	FAR2P2 - fatty acyl-CoA reductase 2 pseudogene 2
ILMN_1672743	ZNF334	Homo sapiens zinc finger protein 334 (ZNF334), transcript variant 2, mRNA.	-6.7083	1.71673e-08	2.6382e-06
ILMN_1669114	WNK4	Homo sapiens WNK lysine deficient protein kinase 4 (WNK4), mRNA.	-6.70379	1.74486e-08	2.6543e-06
ILMN_1687867	LOC647954	PREDICTED: Homo sapiens misc_RNA (LOC647954), miscRNA.	-6.70363	1.74588e-08	2.6543e-06	DISCONTINUED/WITHDRAWN
ILMN_1734611	BDKRB1	Homo sapiens bradykinin receptor B1 (BDKRB1), mRNA.	-6.69113	1.82627e-08	2.76174e-06
ILMN_1793025	OSAP	Homo sapiens ovary-specific acidic protein (OSAP), mRNA.	-6.67845	1.91164e-08	2.87556e-06	MGARP - mitochondria localized glutamic acid rich protein
ILMN_3254481	LOC100128893	PREDICTED: Homo sapiens hypothetical protein LOC100128893 (LOC100128893), mRNA.	-6.65403	2.0875e-08	3.12356e-06	GATA6-AS1 - GATA6 antisense RNA 1
ILMN_1804662	NRG4	Homo sapiens neuregulin 4 (NRG4), mRNA.	-6.64373	2.16637e-08	3.2246e-06
ILMN_2096784	TFAP2C	Homo sapiens transcription factor AP-2 gamma (activating enhancer binding protein 2 gamma) (TFAP2C), mRNA.	-6.63476	2.23752e-08	3.31316e-06
ILMN_1743130	PTGFRN	Homo sapiens prostaglandin F2 receptor negative regulator (PTGFRN), mRNA.	-6.61151	2.43303e-08	3.58399e-06
ILMN_1814077	ZFPM2	Homo sapiens zinc finger protein, multitype 2 (ZFPM2), mRNA.	-6.60879	2.45702e-08	3.60067e-06
ILMN_3272441	LOC100129165	PREDICTED: Homo sapiens similar to Phosphotidylinositol phosphatase PTPRQ precursor (Receptor-type tyrosine-protein phosphatase Q) (PTP-RQ) (LOC100129165), mRNA.	-6.60224	2.51568e-08	3.66773e-06	PTPRQ - protein tyrosine phosphatase, receptor type Q	This locus encodes a member of the type III receptor-like protein-tyrosine phosphatase family. The encoded protein catalyzes the dephosphorylation of phosphotyrosine and phosphatidylinositol and plays roles in cellular proliferation and differentiation. Mutations at this locus have been linked to autosomal recessive deafness.
ILMN_2405264	THSD3	Homo sapiens thrombospondin, type I, domain containing 3 (THSD3), transcript variant 1, mRNA.	-6.59199	2.61025e-08	3.78619e-06	ISM2 - isthmin 2	The protein encoded by this gene contains a type 1 thrombospondin domain, which is present in thrombospondin, a number of proteins involved in the complement pathway, as well as in extracellular matrix proteins. Two alternatively spliced transcript variants encoding distinct isoforms have been observed.
ILMN_1676283	RIMBP2	Homo sapiens RIMS binding protein 2 (RIMBP2), mRNA.	-6.58612	2.66603e-08	3.84747e-06
ILMN_2401987	DLEC1	Homo sapiens deleted in lung and esophageal cancer 1 (DLEC1), transcript variant DLEC1-S3, mRNA.	-6.569	2.83565e-08	4.07159e-06
ILMN_1773855	CPT1C	Homo sapiens carnitine palmitoyltransferase 1C (CPT1C), transcript variant 2, mRNA.	-6.56322	2.89521e-08	4.13623e-06
ILMN_1837428	HS.25318	Homo sapiens clone 25194 mRNA sequence	-6.55829	2.94716e-08	4.18938e-06	RAB27B - RAB27B, member RAS oncogene family	Members of the Rab protein family, including RAB27B, are prenylated, membrane-bound proteins involved in vesicular fusion and trafficking (Chen et al., 1997 [PubMed 9066979])
ILMN_1910085	HS.536734	ab76b04.s1 Stratagene fetal retina 937202 Homo sapiens cDNA clone IMAGE:852847 3, mRNA sequence	-6.54103	3.13609e-08	4.43577e-06
ILMN_2082865	PLLP	Homo sapiens plasma membrane proteolipid (plasmolipin) (PLLP), mRNA.	-6.53386	3.21812e-08	4.52926e-06
ILMN_1709659	TMEM151A	Homo sapiens transmembrane protein 151A (TMEM151A), mRNA.	-6.52705	3.29807e-08	4.61892e-06
ILMN_1802316	SMPD3	Homo sapiens sphingomyelin phosphodiesterase 3, neutral membrane (neutral sphingomyelinase II) (SMPD3), mRNA.	-6.52013	3.38122e-08	4.71216e-06
ILMN_1665425	RPRM	Homo sapiens reprimo, TP53 dependent G2 arrest mediator candidate (RPRM), mRNA.	-6.50239	3.60417e-08	4.99837e-06
ILMN_1754570	KCTD8	Homo sapiens potassium channel tetramerisation domain containing 8 (KCTD8), mRNA.	-6.46083	4.18588e-08	5.76572e-06
ILMN_1709674	GFPT2	Homo sapiens glutamine-fructose-6-phosphate transaminase 2 (GFPT2), mRNA.	-6.46002	4.19804e-08	5.76572e-06
ILMN_1746699	SGOL2	Homo sapiens shugoshin-like 2 (S. pombe) (SGOL2), mRNA.	-6.43191	4.64502e-08	6.34894e-06
ILMN_1854469	HS.100261	Homo sapiens cDNA FLJ26539 fis, clone KDN09310	-6.42516	4.7592e-08	6.47388e-06	BICC1- BicC family RNA binding protein 1	This gene encodes an RNA-binding protein that is active in regulating gene expression by modulating protein translation during embryonic development. Mouse studies identified the corresponding protein to be under strict control during cell differentiation and to be a maternally provided gene product.
ILMN_1804351	FZD7	Homo sapiens frizzled homolog 7 (Drosophila) (FZD7), mRNA.	-6.40007	5.20872e-08	7.05161e-06
ILMN_1666536	VSIG2	Homo sapiens V-set and immunoglobulin domain containing 2 (VSIG2), mRNA.	-6.38694	5.46073e-08	7.35775e-06
ILMN_1729165	TCEAL6	Homo sapiens transcription elongation factor A (SII)-like 6 (TCEAL6), mRNA.	-6.37922	5.61448e-08	7.52923e-06
ILMN_1806533	PDE7B	Homo sapiens phosphodiesterase 7B (PDE7B), mRNA.	-6.37775	5.64411e-08	7.53343e-06
ILMN_1676042	ALOX15	PREDICTED: Homo sapiens arachidonate 15-lipoxygenase (ALOX15), mRNA.	-6.36507	5.90739e-08	7.80116e-06
ILMN_2139970	ALDH1A3	Homo sapiens aldehyde dehydrogenase 1 family, member A3 (ALDH1A3), mRNA.	-6.36422	5.92559e-08	7.80116e-06
ILMN_2095610	ANXA8	Homo sapiens annexin A8 (ANXA8), mRNA. XM_931361 XM_931369 XM_931374 XM_931375 XM_931378 XM_931383 XM_931388 XM_931391 XM_931399 XM_931404 XM_931411	-6.36415	5.92702e-08	7.80116e-06
ILMN_1708580	PDZK1IP1	Homo sapiens PDZK1 interacting protein 1 (PDZK1IP1), mRNA.	-6.35852	6.04839e-08	7.92423e-06
ILMN_1813753	PTN	Homo sapiens pleiotrophin (PTN), mRNA.	-6.33594	6.55975e-08	8.55476e-06
ILMN_1770922	TMEM45A	Homo sapiens transmembrane protein 45A (TMEM45A), mRNA.	-6.32154	6.90836e-08	8.96824e-06
ILMN_1731561	ROBO3	Homo sapiens roundabout, axon guidance receptor, homolog 3 (Drosophila) (ROBO3), mRNA.	-6.31623	7.04133e-08	9.09932e-06
ILMN_1710553	TMEM151A	Homo sapiens transmembrane protein 151A (TMEM151A), mRNA.	-6.31263	7.13326e-08	9.17641e-06
ILMN_3229324	SGK1	Homo sapiens serum/glucocorticoid regulated kinase 1 (SGK1), transcript variant 1, mRNA.	-6.29992	7.46653e-08	9.56186e-06
ILMN_1703803	ADAMTS3	Homo sapiens ADAM metallopeptidase with thrombospondin type 1 motif, 3 (ADAMTS3), mRNA.	-6.28246	7.95003e-08	1.01354e-05
ILMN_1751425	ERMP1	Homo sapiens endoplasmic reticulum metallopeptidase 1 (ERMP1), mRNA.	-6.27867	8.05902e-08	1.01913e-05
ILMN_1713384	LOC654096	PREDICTED: Homo sapiens similar to Ovarian cancer-related protein 10-2 (OVC10-2) (LOC654096), mRNA.	-6.27844	8.06558e-08	1.01913e-05	DISCONTINUED/WITHDRAWN
ILMN_1695946	TRNP1	Homo sapiens TMF1-regulated nuclear protein 1 (TRNP1), mRNA.	-6.2581	8.67717e-08	1.09156e-05
ILMN_1746376	SCARA3	Homo sapiens scavenger receptor class A, member 3 (SCARA3), transcript variant 2, mRNA.	-6.25673	8.71981e-08	1.09209e-05
ILMN_1659631	LOC730024	PREDICTED: Homo sapiens similar to male sterility domain containing 1 (LOC730024), mRNA.	-6.23508	9.42485e-08	1.17521e-05	FAR2P1 - fatty acyl-CoA reductase 2 pseudogene 1
ILMN_1692748	BNC1	Homo sapiens basonuclin 1 (BNC1), mRNA.	-6.22588	9.74127e-08	1.20936e-05
ILMN_1713496	ST3GAL5	Homo sapiens ST3 beta-galactoside alpha-2,3-sialyltransferase 5 (ST3GAL5), transcript variant 2, mRNA.	-6.22446	9.79136e-08	1.2103e-05
ILMN_1779855	HSD17B6	Homo sapiens hydroxysteroid (17-beta) dehydrogenase 6 homolog (mouse) (HSD17B6), mRNA.	-6.21112	1.02715e-07	1.26416e-05
ILMN_1787897	CXCL1	Homo sapiens chemokine (C-X-C motif) ligand 1 (melanoma growth stimulating activity, alpha) (CXCL1), mRNA.	-6.20968	1.03246e-07	1.26521e-05
ILMN_1813399	ATP2B1	Homo sapiens ATPase, Ca++ transporting, plasma membrane 1 (ATP2B1), transcript variant 2, mRNA.	-6.20069	1.06634e-07	1.30111e-05
ILMN_3241441	MEGF6	Homo sapiens multiple EGF-like-domains 6 (MEGF6), mRNA.	-6.18375	1.13316e-07	1.37674e-05
ILMN_3304072	PRG4	Homo sapiens proteoglycan 4 (PRG4), transcript variant C, mRNA.	-6.17797	1.15693e-07	1.39964e-05
ILMN_1653415	SPANXA2	Homo sapiens SPANX family, member A2 (SPANXA2), mRNA.	-6.13833	1.33371e-07	1.60667e-05
ILMN_2237428	SCD5	Homo sapiens stearoyl-CoA desaturase 5 (SCD5), transcript variant 1, mRNA.	-6.13306	1.35913e-07	1.63038e-05
ILMN_1718863	KCNK1	Homo sapiens potassium channel, subfamily K, member 1 (KCNK1), mRNA.	-6.13175	1.36552e-07	1.63116e-05
ILMN_2406299	SEMA3B	Homo sapiens sema domain, immunoglobulin domain (Ig), short basic domain, secreted, (semaphorin) 3B (SEMA3B), transcript variant 2, mRNA.	-6.12943	1.37694e-07	1.63793e-05
ILMN_1801632	KRT5	Homo sapiens keratin 5 (KRT5), mRNA.	-6.12277	1.41021e-07	1.66509e-05
ILMN_2065773	SCG5	Homo sapiens secretogranin V (7B2 protein) (SCG5), mRNA.	-6.12252	1.41149e-07	1.66509e-05
ILMN_1666545	GCNT1	Homo sapiens glucosaminyl (N-acetyl) transferase 1, core 2 (beta-1,6-N-acetylglucosaminyltransferase) (GCNT1), transcript variant 4, mRNA.	-6.10935	1.47971e-07	1.73835e-05
ILMN_1687213	C8ORF13	Homo sapiens chromosome 8 open reading frame 13 (C8orf13), mRNA.	-6.10533	1.50121e-07	1.75635e-05	FAM167A - family with sequence similarity 167 member A
ILMN_1748538	ALDH1A2	Homo sapiens aldehyde dehydrogenase 1 family, member A2 (ALDH1A2), transcript variant 3, mRNA.	-6.09561	1.55438e-07	1.81111e-05
ILMN_1773082	CYP21A2	Homo sapiens cytochrome P450, family 21, subfamily A, polypeptide 2 (CYP21A2), transcript variant 1, mRNA.	-6.08078	1.63923e-07	1.89444e-05
ILMN_1708267	CLDN15	Homo sapiens claudin 15 (CLDN15), transcript variant 2, mRNA.	-6.07562	1.66978e-07	1.92194e-05
ILMN_1750321	LBA1	Homo sapiens lupus brain antigen 1 (LBA1), mRNA.	-6.07262	1.68783e-07	1.93487e-05
ILMN_1695745	DISP1	Homo sapiens dispatched homolog 1 (Drosophila) (DISP1), mRNA.	-6.04531	1.8613e-07	2.11115e-05
ILMN_1673880	EFEMP1	Homo sapiens EGF-containing fibulin-like extracellular matrix protein 1 (EFEMP1), transcript variant 1, mRNA.	-6.04381	1.8713e-07	2.11115e-05
ILMN_3191541	LOC100129165	PREDICTED: Homo sapiens similar to Phosphotidylinositol phosphatase PTPRQ precursor (Receptor-type tyrosine-protein phosphatase Q) (PTP-RQ) (LOC100129165), mRNA.	-6.03152	1.95543e-07	2.19735e-05	PTPRQ - protein tyrosine phosphatase, receptor type Q	This locus encodes a member of the type III receptor-like protein-tyrosine phosphatase family. The encoded protein catalyzes the dephosphorylation of phosphotyrosine and phosphatidylinositol and plays roles in cellular proliferation and differentiation. Mutations at this locus have been linked to autosomal recessive deafness.
ILMN_2331729	TRIM17	Homo sapiens tripartite motif-containing 17 (TRIM17), transcript variant 1, mRNA.	-6.02426	2.00697e-07	2.24639e-05
ILMN_3244876	LOC100133171	PREDICTED: Homo sapiens hypothetical protein LOC100133171 (LOC100133171), mRNA.	-6.01985	2.03888e-07	2.26998e-05
ILMN_1808650	CYP39A1	Homo sapiens cytochrome P450, family 39, subfamily A, polypeptide 1 (CYP39A1), mRNA.	-6.01914	2.04402e-07	2.26998e-05
ILMN_2383707	ALDH1A2	Homo sapiens aldehyde dehydrogenase 1 family, member A2 (ALDH1A2), transcript variant 2, mRNA.	-6.01703	2.05953e-07	2.2783e-05
ILMN_1787750	CD200	Homo sapiens CD200 molecule (CD200), transcript variant 2, mRNA.	-6.00847	2.12358e-07	2.34006e-05
ILMN_1791186	ARHGAP18	Homo sapiens Rho GTPase activating protein 18 (ARHGAP18), mRNA.	-5.99955	2.1925e-07	2.40667e-05
ILMN_1661500	B4GALT4	Homo sapiens UDP-Gal:betaGlcNAc beta 1,4- galactosyltransferase, polypeptide 4 (B4GALT4), transcript variant 2, mRNA.	-5.99776	2.20654e-07	2.41277e-05
ILMN_1732782	SCN2A	Homo sapiens sodium channel, voltage-gated, type II, alpha subunit (SCN2A), transcript variant 2, mRNA.	-5.98429	2.31544e-07	2.52214e-05
ILMN_1694810	PANX2	Homo sapiens pannexin 2 (PANX2), mRNA.	-5.98108	2.34221e-07	2.54156e-05
ILMN_1702487	SGK	Homo sapiens serum/glucocorticoid regulated kinase (SGK), mRNA.	-5.97917	2.35828e-07	2.54928e-05	SGK1 - serum/glucocorticoid regulated kinase 1
ILMN_1694767	LOC652688	PREDICTED: Homo sapiens similar to Zinc finger protein basonuclin-1 (LOC652688), mRNA.	-5.97241	2.4159e-07	2.60167e-05	DISCONTINUED/WITHDRAWN
ILMN_1809477	CARHSP1	Homo sapiens calcium regulated heat stable protein 1, 24kDa (CARHSP1), transcript variant 2, mRNA.	-5.96732	2.46029e-07	2.63948e-05
ILMN_1782004	BAPX1	Homo sapiens bagpipe homeobox homolog 1 (Drosophila) (BAPX1), mRNA.	-5.96607	2.47132e-07	2.64134e-05	NKX3-2 - NK3 homeobox 2	This gene encodes a member of the NK family of homeobox-containing proteins. The encoded protein may play a role in skeletal development.
ILMN_1752884	AADACL2	Homo sapiens arylacetamide deacetylase-like 2 (AADACL2), mRNA.	-5.93307	2.78063e-07	2.94975e-05
ILMN_1714335	RDH10	Homo sapiens retinol dehydrogenase 10 (all-trans) (RDH10), mRNA.	-5.92848	2.82658e-07	2.98735e-05
ILMN_2413780	SEZ6L2	Homo sapiens seizure related 6 homolog (mouse)-like 2 (SEZ6L2), transcript variant 2, mRNA.	-5.92423	2.8699e-07	3.0177e-05
ILMN_1725139	CA9	Homo sapiens carbonic anhydrase IX (CA9), mRNA.	-5.92358	2.87653e-07	3.0177e-05
ILMN_2071641	KCNK1	Homo sapiens potassium channel, subfamily K, member 1 (KCNK1), mRNA.	-5.92076	2.90571e-07	3.03711e-05
ILMN_1803211	FBXO2	Homo sapiens F-box protein 2 (FBXO2), mRNA.	-5.91607	2.95477e-07	3.06585e-05
ILMN_1672122	P4HTM	Homo sapiens prolyl 4-hydroxylase, transmembrane (endoplasmic reticulum) (P4HTM), transcript variant 3, mRNA.	-5.91394	2.97734e-07	3.07803e-05
ILMN_1763390	ISL1	Homo sapiens ISL1 transcription factor, LIM/homeodomain, (islet-1) (ISL1), mRNA.	-5.89651	3.16843e-07	3.25193e-05
ILMN_1780671	PLEKHG3	Homo sapiens pleckstrin homology domain containing, family G (with RhoGef domain) member 3 (PLEKHG3), mRNA.	-5.89532	3.18191e-07	3.25401e-05
ILMN_1717056	TXNRD1	Homo sapiens thioredoxin reductase 1 (TXNRD1), transcript variant 5, mRNA.	-5.8681	3.50658e-07	3.54776e-05
ILMN_1734366	RORC	Homo sapiens RAR-related orphan receptor C (RORC), transcript variant 2, mRNA.	-5.85963	3.61414e-07	3.64362e-05
ILMN_1722869	PDZD3	Homo sapiens PDZ domain containing 3 (PDZD3), mRNA.	-5.8551	3.67298e-07	3.68985e-05
ILMN_1745570	KLK7	Homo sapiens kallikrein-related peptidase 7 (KLK7), transcript variant 1, mRNA.	-5.84783	3.7694e-07	3.77338e-05
ILMN_2113938	TOR1AIP2	Homo sapiens torsin A interacting protein 2 (TOR1AIP2), mRNA.	-5.84243	3.84277e-07	3.83333e-05
ILMN_1790052	MMP23A	Homo sapiens matrix metallopeptidase 23A (MMP23A), mRNA.	-5.83949	3.88316e-07	3.86008e-05
ILMN_2167805	LUM	Homo sapiens lumican (LUM), mRNA.	-5.83615	3.92979e-07	3.89282e-05
ILMN_1719695	NFKBIZ	Homo sapiens nuclear factor of kappa light polypeptide gene enhancer in B-cells inhibitor, zeta (NFKBIZ), transcript variant 2, mRNA.	-5.82749	4.05293e-07	3.98702e-05
ILMN_1880012	SEMA5A	Homo sapiens sema domain, seven thrombospondin repeats (type 1 and type 1-like), transmembrane domain (TM) and short cytoplasmic domain, (semaphorin) 5A (SEMA5A), mRNA.	-5.8174	4.2013e-07	4.11872e-05
ILMN_1795715	DPYD	Homo sapiens dihydropyrimidine dehydrogenase (DPYD), transcript variant 1, mRNA.	-5.81303	4.26727e-07	4.16902e-05
ILMN_1796089	NKX2-3	Homo sapiens NK2 transcription factor related, locus 3 (Drosophila) (NKX2-3), mRNA.	-5.80057	4.46093e-07	4.31375e-05
ILMN_1674367	SPRR2F	Homo sapiens small proline-rich protein 2F (SPRR2F), mRNA.	-5.7934	4.57625e-07	4.41026e-05
ILMN_1802646	EPHB6	Homo sapiens EPH receptor B6 (EPHB6), mRNA.	-5.78866	4.65407e-07	4.47011e-05
ILMN_3251383	CCDC74B	Homo sapiens coiled-coil domain containing 74B (CCDC74B), mRNA.	-5.78329	4.74406e-07	4.5412e-05
ILMN_1758067	RGS4	Homo sapiens regulator of G-protein signalling 4 (RGS4), mRNA.	-5.78044	4.79235e-07	4.55674e-05
ILMN_2214098	BIVM	Homo sapiens basic, immunoglobulin-like variable motif containing (BIVM), mRNA.	-5.77641	4.86168e-07	4.60094e-05
ILMN_1713807	MAN1C1	Homo sapiens mannosidase, alpha, class 1C, member 1 (MAN1C1), mRNA.	-5.77586	4.8712e-07	4.60094e-05
ILMN_1838863	HS.497591	Homo sapiens cDNA FLJ41846 fis, clone NT2RI3003162	-5.77478	4.88991e-07	4.60332e-05
ILMN_1733648	SNAP91	Homo sapiens synaptosomal-associated protein, 91kDa homolog (mouse) (SNAP91), mRNA.	-5.76198	5.11781e-07	4.80196e-05
ILMN_2401933	ATP2B1	Homo sapiens ATPase, Ca++ transporting, plasma membrane 1 (ATP2B1), transcript variant 1, mRNA.	-5.74562	5.4244e-07	5.05625e-05
ILMN_1677851	RARRES1	Homo sapiens retinoic acid receptor responder (tazarotene induced) 1 (RARRES1), transcript variant 2, mRNA.	-5.74274	5.48027e-07	5.09163e-05
ILMN_1680987	HAND1	Homo sapiens heart and neural crest derivatives expressed 1 (HAND1), mRNA.	-5.74054	5.52336e-07	5.11495e-05
ILMN_1665686	FAM38B	Homo sapiens family with sequence similarity 38, member B (FAM38B), mRNA.	-5.73546	5.62409e-07	5.19133e-05
ILMN_1746359	RERG	Homo sapiens RAS-like, estrogen-regulated, growth inhibitor (RERG), mRNA.	-5.72311	5.87653e-07	5.40678e-05
ILMN_1688639	FBXL2	Homo sapiens F-box and leucine-rich repeat protein 2 (FBXL2), mRNA.	-5.71367	6.07695e-07	5.57315e-05
ILMN_1755051	EFHC1	Homo sapiens EF-hand domain (C-terminal) containing 1 (EFHC1), mRNA.	-5.71188	6.11567e-07	5.59062e-05
ILMN_1735192	COLEC11	Homo sapiens collectin sub-family member 11 (COLEC11), transcript variant 1, mRNA.	-5.70481	6.27139e-07	5.6782e-05
ILMN_3248511	FAM167A	Homo sapiens family with sequence similarity 167, member A (FAM167A), mRNA.	-5.69774	6.43084e-07	5.80409e-05
ILMN_1783443	ALOX15	PREDICTED: Homo sapiens arachidonate 15-lipoxygenase (ALOX15), mRNA.	-5.69184	6.56695e-07	5.90818e-05
ILMN_1658709	LAMB1	Homo sapiens laminin, beta 1 (LAMB1), mRNA.	-5.67799	6.89793e-07	6.16692e-05
ILMN_2075962	DSCAML1	Homo sapiens Down syndrome cell adhesion molecule like 1 (DSCAML1), mRNA.	-5.66397	7.25e-07	6.44117e-05
ILMN_1793990	ID2	Homo sapiens inhibitor of DNA binding 2, dominant negative helix-loop-helix protein (ID2), mRNA.	-5.66035	7.34354e-07	6.50395e-05
ILMN_1740269	WNT2B	Homo sapiens wingless-type MMTV integration site family, member 2B (WNT2B), transcript variant WNT-2B2, mRNA.	-5.65566	7.46685e-07	6.59263e-05
ILMN_1774229	SLC7A4	Homo sapiens solute carrier family 7 (cationic amino acid transporter, y+ system), member 4 (SLC7A4), mRNA.	-5.65077	7.59761e-07	6.65918e-05
ILMN_1678095	SMPDL3B	Homo sapiens sphingomyelin phosphodiesterase, acid-like 3B (SMPDL3B), transcript variant 1, mRNA.	-5.65021	7.6125e-07	6.65918e-05
ILMN_2357730	CCRK	Homo sapiens cell cycle related kinase (CCRK), transcript variant 2, mRNA.	-5.64035	7.88355e-07	6.87513e-05	CDK20 - cyclin dependent kinase 20	The protein encoded by this gene contains a kinase domain most closely related to the cyclin-dependent protein kinases. The encoded kinase may activate cyclin-dependent kinase 2 and is involved in cell growth. Alternatively spliced transcript variants encoding distinct isoforms have been reported.
ILMN_1721901	CTNNAL1	Homo sapiens catenin (cadherin-associated protein), alpha-like 1 (CTNNAL1), mRNA.	-5.63046	8.16489e-07	7.07707e-05
ILMN_2214790	LAMB1	Homo sapiens laminin, beta 1 (LAMB1), mRNA.	-5.62959	8.19021e-07	7.07744e-05
ILMN_2068104	TFPI2	Homo sapiens tissue factor pathway inhibitor 2 (TFPI2), mRNA.	-5.62832	8.22698e-07	7.08767e-05
ILMN_1762529	SLC12A8	Homo sapiens solute carrier family 12 (potassium/chloride transporters), member 8 (SLC12A8), mRNA.	-5.62682	8.27095e-07	7.10402e-05
ILMN_1675677	TMPRSS3	Homo sapiens transmembrane protease, serine 3 (TMPRSS3), transcript variant D, mRNA.	-5.62027	8.46507e-07	7.24886e-05
ILMN_1717793	C19ORF33	Homo sapiens chromosome 19 open reading frame 33 (C19orf33), mRNA.	-5.61745	8.55022e-07	7.29112e-05	also known as IMUP; H2RSP; IMUP-1; IMUP-2	The protein encoded by this gene has been shown to be upregulated in SV40-immortalized fibroblasts as well as in endometrial carcinoma cells. The encoded protein is found primarily in the nucleus. This protein may play a role in placental development and diseases such as pre-eclampsia. Two transcript variants encoding different isoforms have been found for this gene.
ILMN_1713139	DLGAP2	Homo sapiens discs, large (Drosophila) homolog-associated protein 2 (DLGAP2), mRNA.	-5.61694	8.56572e-07	7.29112e-05
ILMN_1710740	C2	Homo sapiens complement component 2 (C2), mRNA.	-5.60396	8.96875e-07	7.61139e-05
ILMN_1731044	KCTD14	Homo sapiens potassium channel tetramerisation domain containing 14 (KCTD14), mRNA.	-5.59123	9.38221e-07	7.93858e-05
ILMN_1724941	CDCP1	Homo sapiens CUB domain containing protein 1 (CDCP1), transcript variant 1, mRNA.	-5.58949	9.44015e-07	7.9639e-05
ILMN_3178013	LOC100128893	PREDICTED: Homo sapiens hypothetical protein LOC100128893 (LOC100128893), mRNA.	-5.5878	9.49701e-07	7.97461e-05	GATA6-AS1 - GATA6 antisense RNA 1
ILMN_1680018	RIPK4	Homo sapiens receptor-interacting serine-threonine kinase 4 (RIPK4), mRNA.	-5.58744	9.50894e-07	7.97461e-05
ILMN_1776005	OSTC	Homo sapiens oligosaccharyltransferase complex subunit (OSTC), mRNA.	-5.58061	9.7419e-07	8.13058e-05
ILMN_1805826	BIVM	Homo sapiens basic, immunoglobulin-like variable motif containing (BIVM), mRNA.	-5.58031	9.75211e-07	8.13058e-05
ILMN_1749636	DNAJC22	Homo sapiens DnaJ (Hsp40) homolog, subfamily C, member 22 (DNAJC22), mRNA.	-5.57939	9.78398e-07	8.13329e-05
ILMN_1792455	TMEM158	Homo sapiens transmembrane protein 158 (TMEM158), mRNA.	-5.568	1.01863e-06	8.41854e-05
ILMN_1656373	BNC2	Homo sapiens basonuclin 2 (BNC2), mRNA.	-5.56012	1.04743e-06	8.63143e-05
ILMN_1688205	KLK10	Homo sapiens kallikrein-related peptidase 10 (KLK10), transcript variant 1, mRNA.	-5.54948	1.08761e-06	8.9267e-05
ILMN_1735499	DCBLD2	Homo sapiens discoidin, CUB and LCCL domain containing 2 (DCBLD2), mRNA.	-5.54897	1.08954e-06	8.9267e-05
ILMN_3238274	BTBD2	Homo sapiens BTB (POZ) domain containing 2 (BTBD2), mRNA.	8.72044	1.30527e-11	7.13629e-09	BTB domain containing 2	The C-terminus of the protein encoded by this gene binds topoisomerase I. The N-terminus contains a proline-rich region and a BTB/POZ domain (broad-complex, Tramtrack and bric a brac/Pox virus and Zinc finger), both of which are typically involved in protein-protein interactions. Subcellularly, the protein localizes to cytoplasmic bodies.
ILMN_1838313	HS.538259	Homo sapiens cDNA clone IMAGE:5260685	7.85224	2.81663e-10	8.25534e-08
ILMN_1811468	IRX3	Homo sapiens iroquois homeobox 3 (IRX3), mRNA.	6.73969	1.53315e-08	2.39491e-06	iroquois homeobox 3	IRX3 is a member of the Iroquois homeobox gene family (see IRX1; MIM 606197) and plays a role in an early step of neural development (Bellefroid et al., 1998 [PubMed 9427753]). Members of this family appear to play multiple roles during pattern formation of vertebrate embryos (Lewis et al., 1999 [PubMed 10370142]).[
ILMN_1737025	PLCL2	Homo sapiens phospholipase C-like 2 (PLCL2), mRNA.	6.08363	1.62258e-07	1.88285e-05	phospholipase C like 2
ILMN_2196569	NUP93	Homo sapiens nucleoporin 93kDa (NUP93), mRNA.	6.06226	1.75165e-07	1.99998e-05	nucleoporin 93	The nuclear pore complex is a massive structure that extends across the nuclear envelope, forming a gateway that regulates the flow of macromolecules between the nucleus and the cytoplasm. Nucleoporins are the main components of the nuclear pore complex in eukaryotic cells. This gene encodes a nucleoporin protein that localizes both to the basket of the pore and to the nuclear entry of the centra…
ILMN_1721580	TBX15	Homo sapiens T-box 15 (TBX15), mRNA.	6.04456	1.86625e-07	2.11115e-05	T-box 15	This gene belongs to the T-box family of genes, which encode a phylogenetically conserved family of transcription factors that regulate a variety of developmental processes. All these genes contain a common T-box DNA-binding domain. Mutations in this gene are associated with Cousin syndrome.[
ILMN_1744138	CHCHD7	Homo sapiens coiled-coil-helix-coiled-coil-helix domain containing 7 (CHCHD7), transcript variant 6, mRNA.	5.96337	2.49528e-07	2.65696e-05	coiled-coil-helix-coiled-coil-helix domain containing 7
ILMN_1764609	PWWP2B	Homo sapiens PWWP domain containing 2B (PWWP2B), transcript variant 1, mRNA.	5.9196	2.91774e-07	3.03851e-05	PWWP domain containing 2B
ILMN_1739496	PRRX1	Homo sapiens paired related homeobox 1 (PRRX1), transcript variant pmx-1a, mRNA.	5.8982	3.14937e-07	3.24408e-05	paired related homeobox 1	The DNA-associated protein encoded by this gene is a member of the paired family of homeobox proteins localized to the nucleus. The protein functions as a transcription co-activator, enhancing the DNA-binding activity of serum response factor, a protein required for the induction of genes by growth and differentiation factors. The protein regulates muscle creatine kinase, indicating a role in the…
ILMN_1809490	NCKAP5	Homo sapiens NCK-associated protein 5 (NCKAP5), transcript variant 1, mRNA.	5.88115	3.34707e-07	3.41066e-05	NCK associated protein 5
ILMN_3244963	WDR42A	Homo sapiens WD repeat domain 42A (WDR42A), mRNA.	5.87714	3.39529e-07	3.44743e-05	DCAF8 - DDB1 and CUL4 associated factor 8	This gene encodes a WD repeat-containing protein that interacts with the Cul4-Ddb1 E3 ligase macromolecular complex. Multiple alternatively spliced transcript variants have been found for this gene.
ILMN_1735402	WDR22	Homo sapiens WD repeat domain 22 (WDR22), mRNA.	5.8288	4.03396e-07	3.98214e-05	DCAF5 - DDB1 and CUL4 associated factor 5
ILMN_1698213	RBM3	Homo sapiens RNA binding motif (RNP1, RRM) protein 3 (RBM3), mRNA.	5.80361	4.41286e-07	4.28267e-05	RNA binding motif protein 3	This gene is a member of the glycine-rich RNA-binding protein family and encodes a protein with one RNA recognition motif (RRM) domain. Expression of this gene is induced by cold shock and low oxygen tension. A pseudogene exists on chromosome 1. Multiple alternatively spliced transcript variants that are predicted to encode different isoforms have been characterized although some of these variant…
ILMN_1763688	C17ORF49	Homo sapiens chromosome 17 open reading frame 49 (C17orf49), mRNA.	5.80355	4.41372e-07	4.28267e-05	also known as BAP18, HEPIS
ILMN_2341467	PARL	Homo sapiens presenilin associated, rhomboid-like (PARL), nuclear gene encoding mitochondrial protein, transcript variant 1, mRNA.	5.78116	4.7801e-07	4.55674e-05	presenilin associated rhomboid like	This gene encodes a member of the rhomboid family of intramembrane serine proteases that is localized to the inner mitochondrial membrane. The encoded protein regulates mitochondrial remodeling and apoptosis through regulated substrate proteolysis. Proteolytic processing of the encoded protein results in the release of a small peptide, P-beta, which may transit to the nucleus. Mutations in this g…
ILMN_1718679	USP19	Homo sapiens ubiquitin specific peptidase 19 (USP19), mRNA.	5.75096	5.3225e-07	4.97758e-05	ubiquitin specific peptidase 19	Protein ubiquitination controls many intracellular processes, including cell cycle progression, transcriptional activation, and signal transduction. This dynamic process, involving ubiquitin conjugating enzymes and deubiquitinating enzymes, adds and removes ubiquitin. Deubiquitinating enzymes are cysteine proteases that specifically cleave ubiquitin from ubiquitin-conjugated protein substrates. T…
ILMN_2380494	ANXA11	Homo sapiens annexin A11 (ANXA11), transcript variant a, mRNA.	5.70881	6.18284e-07	5.62689e-05	annexin A11	This gene encodes a member of the annexin family, a group of calcium-dependent phospholipid-binding proteins. Annexins have unique N-terminal domains and conserved C-terminal domains, which contain calcium-dependent phospholipid-binding sites. The encoded protein is a 56-kD antigen recognized by sera from patients with various autoimmune diseases. Several transcript variants encoding two differen…
ILMN_1792384	HABP4	Homo sapiens hyaluronan binding protein 4 (HABP4), mRNA.	5.70826	6.19492e-07	5.62689e-05	hyaluronan binding protein 4
ILMN_1805098	PDE1B	Homo sapiens phosphodiesterase 1B, calmodulin-dependent (PDE1B), mRNA.	5.68036	6.84031e-07	6.1347e-05	phosphodiesterase 1B	The protein encoded by this gene belongs to the cyclic nucleotide phosphodiesterase (PDE) family, and PDE1 subfamily. Members of the PDE1 family are calmodulin-dependent PDEs that are stimulated by a calcium-calmodulin complex. This PDE has dual-specificity for the second messengers, cAMP and cGMP, with a preference for cGMP as a substrate. cAMP and cGMP function as key regulators of many importa…
ILMN_3299905	RNFT2	Homo sapiens ring finger protein, transmembrane 2 (RNFT2), transcript variant 2, mRNA.	5.67662	6.93158e-07	6.17758e-05	ring finger protein, transmembrane 2
ILMN_1760143	ADRM1	Homo sapiens adhesion regulating molecule 1 (ADRM1), transcript variant 2, mRNA.	5.65185	7.56844e-07	6.65918e-05	adhesion regulating molecule 1	This gene encodes a member of the adhesion regulating molecule 1 protein family. The encoded protein is a component of the proteasome where it acts as a ubiquitin receptor and recruits the deubiquitinating enzyme, ubiquitin carboxyl-terminal hydrolase L5. Increased levels of the encoded protein are associated with increased cell adhesion, which is likely an indirect effect of this intracellular p…
ILMN_2107991	HABP4	Homo sapiens hyaluronan binding protein 4 (HABP4), mRNA.	5.63586	8.01008e-07	6.96412e-05	hyaluronan binding protein 4
ILMN_1812702	SIX1	Homo sapiens SIX homeobox 1 (SIX1), mRNA.	5.57795	9.83379e-07	8.15087e-05	SIX homeobox 1	The protein encoded by this gene is a homeobox protein that is similar to the Drosophila 'sine oculis' gene product. This gene is found in a cluster of related genes on chromosome 14 and is thought to be involved in limb development. Defects in this gene are a cause of autosomal dominant deafness type 23 (DFNA23) and branchiootic syndrome type 3 (BOS3).

## Sheet: Suppl. doc. Table 2.1
Supplemental Table 2.1: Gene set enrichment analysis using DAVID – input: genes up-regulated in VAT-like depots (Suppl. Table 2).
DAVID Vis up FDR<5%
Category	Term	Count	PValue	Genes	Fold Enrichment	Bonferroni	Benjamini	FDR		Category	Term	Count	PValue	Genes	Fold Enrichment	Bonferroni	Benjamini	FDR
GOTERM_BP_FAT	GO:0009887~organ morphogenesis	36	3.25825e-08	FRAS1, FGF9, MST1, PTK7, DSCAML1, GREM1, MEIS1, WT1, ALDH1A2, TCF21, EZR, HAND1, GATA5, HAND2, GATA6, WNK4, ALDH1A3, NKX3-2, PTN, AXIN2, COL8A1, LAMB1, GCNT1, NKX2-3, FLRT2, EFEMP1, ISL1, FZD7, WNT2B, PTPRQ, RDH10, ID2, SULF1, DSP, ROR2, ZFPM2	2.85016	0.000108233	0.000108233	5.93365e-05		KEGG_PATHWAY	hsa04610:Complement and coagulation cascades	6	0.00115488	C3, CFB, BDKRB1, C1R, CFI, C2	7.41814	0.135496	0.135496	1.32928
GOTERM_BP_FAT	GO:0048729~tissue morphogenesis	25	1.25313e-06	FRAS1, MST1, PTK7, GREM1, WT1, TCF21, ALDH1A2, EZR, HAND1, HAND2, ALDH1A3, WNK4, GCNT1, FLRT3, ISL1, FZD7, WNT2B, RDH10, CA9, SULF1, ROR2, DSP, TXNRD1, ZFPM2, RIPK4	3.15666	0.00415424	0.00207928	0.00228206		KEGG_PATHWAY	hsa05150:Staphylococcus aureus infection	5	0.00339647	C3, CFB, C1R, CFI, C2	7.89895	0.348634	0.192927	3.86341
GOTERM_BP_FAT	GO:0061448~connective tissue development	15	1.92995e-06	FGF9, LUM, EFEMP1, RORC, GREM1, WT1, TIMP1, WNT2B, ID2, HAND1, HAND2, SULF1, NKX3-2, ROR2, AXIN2	4.99181	0.00639078	0.00213481	0.0035146		KEGG_PATHWAY	hsa00410:beta-Alanine metabolism	4	0.005319	ALDH1A3, DPYS, DPYD, CARNS1	11.0076	0.489305	0.20068	5.98933
GOTERM_BP_FAT	GO:0048598~embryonic morphogenesis	23	3.66617e-06	FRAS1, FLRT3, FGF9, EFEMP1, PTK7, DSCAML1, GREM1, FZD7, PTPRQ, TCF21, ALDH1A2, RDH10, ID2, HAND1, HAND2, GATA6, ALDH1A3, SULF1, NKX3-2, ROR2, TXNRD1, COL8A1, LAMB1	3.16352	0.0121052	0.00304013	0.00667631		KEGG_PATHWAY	hsa04550:Signaling pathways regulating pluripotency of stem cells	7	0.00546428	HAND1, ID2, ISL1, AXIN2, MEIS1, FZD7, WNT2B	4.26543	0.498618	0.158523	6.14822
GOTERM_BP_FAT	GO:0009790~embryo development	31	3.79726e-06	FRAS1, FGF9, PTK7, DSCAML1, GREM1, WT1, ALDH1A2, TCF21, HAND1, HAND2, GATA6, DISP1, ALDH1A3, KRT8, NKX3-2, AXIN2, COL8A1, LAMB1, FLRT3, EFEMP1, ISL1, FZD7, WNT2B, PTPRQ, RDH10, KRT19, ID2, SULF1, ROR2, ZFPM2, TXNRD1	2.55206	0.0125353	0.00251972	0.00691503		KEGG_PATHWAY	hsa04360:Axon guidance	6	0.0155454	SEMA5A, EPHB6, EFNB3, NTNG1, SEMA3B, ROBO3	4.03033	0.861115	0.3262	16.5932
GOTERM_BP_FAT	GO:0048645~organ formation	8	9.27164e-06	RDH10, HAND2, GATA6, SULF1, NKX3-2, ISL1, AXIN2, WNT2B	10.6492	0.030331	0.00512027	0.0168834		KEGG_PATHWAY	hsa04390:Hippo signaling pathway	6	0.0302388	ID2, WWC1, AXIN2, FZD7, DLG2, WNT2B	3.38975	0.979118	0.47524	29.9239
GOTERM_BP_FAT	GO:0060485~mesenchyme development	14	9.2856e-06	FGF9, PTK7, ISL1, WT1, SEMA5A, ALDH1A2, TCF21, RDH10, HAND1, HAND2, BNC2, SEMA3B, ZFPM2, AXIN2	4.69884	0.030376	0.004397	0.0169088		KEGG_PATHWAY	hsa00830:Retinol metabolism	4	0.0390886	ALDH1A2, RDH10, AOX1, HSD17B6	5.24976	0.993422	0.512135	36.9824
GOTERM_BP_FAT	GO:0060541~respiratory system development	13	1.10597e-05	PDPN, FGF9, PTK7, WT1, WNT2B, ALDH1A2, TCF21, RDH10, GATA6, DISP1, ALDH1A3, PTN, ZFPM2	5.02951	0.0360739	0.00458205	0.0201391		KEGG_PATHWAY	hsa05133:Pertussis	4	0.0557141	C3, C1R, CXCL6, C2	4.54979	0.99927	0.594603	48.5148
GOTERM_BP_FAT	GO:0060429~epithelium development	32	1.11175e-05	FRAS1, MST1, PTK7, SPRR2F, CDH3, GREM1, WT1, ALDH1A2, TCF21, EZR, HAND1, GATA5, HAND2, GATA6, ALDH1A3, WNK4, UPK1B, TGM1, NKX3-2, PTN, AXIN2, FLRT3, FZD7, WNT2B, PTPRQ, RDH10, CA9, ID2, SULF1, DSP, ROR2, RIPK4	2.37095	0.0362587	0.00409519	0.0202442		KEGG_PATHWAY	hsa04514:Cell adhesion molecules (CAMs)	5	0.0818297	CLDN1, NTNG1, CLDN11, CDH3, CLDN15	3.00383	0.999979	0.697361	62.7928
GOTERM_BP_FAT	GO:0051216~cartilage development	12	2.20517e-05	HAND1, HAND2, FGF9, LUM, SULF1, EFEMP1, NKX3-2, ROR2, GREM1, AXIN2, TIMP1, WNT2B	5.15002	0.0706376	0.00729889	0.0401511
GOTERM_BP_FAT	GO:0007507~heart development	20	2.83701e-05	FLRT3, FLRT2, FGF9, PTK7, BICC1, CXADR, GREM1, ISL1, WT1, ALDH1A2, ID2, HAND1, GATA5, HAND2, GATA6, DSP, PTN, ZFPM2, AXIN2, LRP2	3.07388	0.0899417	0.00853128	0.0516526
GOTERM_BP_FAT	GO:0002009~morphogenesis of an epithelium	20	3.69797e-05	FRAS1, FLRT3, MST1, PTK7, GREM1, WT1, FZD7, WNT2B, TCF21, ALDH1A2, RDH10, EZR, CA9, HAND1, HAND2, WNK4, ALDH1A3, SULF1, ROR2, RIPK4	3.01488	0.115603	0.0101852	0.0673229
GOTERM_BP_FAT	GO:0035295~tube development	21	5.0352e-05	FGF9, PDPN, MST1, PTK7, GREM1, WT1, WNT2B, TCF21, ALDH1A2, REC8, RDH10, ID2, HAND1, GATA5, HAND2, GATA6, WNK4, NKX3-2, PTN, ZFPM2, NKX2-3	2.84361	0.154032	0.0127848	0.0916572
GOTERM_BP_FAT	GO:0048568~embryonic organ development	17	8.60622e-05	FGF9, EFEMP1, PTK7, DSCAML1, PTPRQ, TCF21, ALDH1A2, RDH10, KRT19, ID2, HAND1, HAND2, ALDH1A3, KRT8, NKX3-2, ROR2, ZFPM2	3.20178	0.248671	0.0202151	0.156613
GOTERM_BP_FAT	GO:0048738~cardiac muscle tissue development	11	0.000132995	ALDH1A2, HAND1, ID2, FGF9, GATA6, DSP, ZFPM2, ISL1, GREM1, CXADR, WT1	4.6447	0.357147	0.0290263	0.241923
GOTERM_BP_FAT	GO:0072359~circulatory system development	27	0.000163509	C3, FGF9, PTK7, BICC1, GREM1, CXADR, MEIS1, WT1, SEMA5A, ALDH1A2, TCF21, GATA5, HAND1, HAND2, GATA6, PTN, COL8A1, AXIN2, FLRT3, FLRT2, PDPN, ISL1, ID2, SULF1, DSP, ZFPM2, LRP2	2.24394	0.419127	0.0333815	0.297351
GOTERM_BP_FAT	GO:0072358~cardiovascular system development	27	0.000163509	C3, FGF9, PTK7, BICC1, GREM1, CXADR, MEIS1, WT1, SEMA5A, ALDH1A2, TCF21, GATA5, HAND1, HAND2, GATA6, PTN, COL8A1, AXIN2, FLRT3, FLRT2, PDPN, ISL1, ID2, SULF1, DSP, ZFPM2, LRP2	2.24394	0.419127	0.0333815	0.297351
GOTERM_BP_FAT	GO:0007423~sensory organ development	18	0.000260562	FGF9, EFEMP1, PTK7, MEIS1, WT1, PTPRQ, WNT2B, ATP2B1, ALDH1A2, RDH10, MEIS2, HAND2, BNC2, ALDH1A3, NKX3-2, PTN, ROR2, COL8A1	2.78832	0.579243	0.0496486	0.473451
GOTERM_BP_FAT	GO:0042127~regulation of cell proliferation	37	0.000268501	CXCL1, RARRES3, DLEC1, RARRES1, FGF9, MST1, CXCL6, CDH3, GREM1, VIPR2, WT1, TIMP1, SEMA5A, OGN, ALDH1A2, HAND2, GATA6, BCHE, TGM1, PTN, AXIN2, LAMB1, NKX2-3, SGK1, TRNP1, FBXO2, ISL1, FZD7, RERG, ID2, PTGDS, SULF1, BNC1, ROR2, ZFPM2, MST1R, TFAP2C	1.87236	0.590198	0.048352	0.487844
GOTERM_BP_FAT	GO:0048562~embryonic organ morphogenesis	13	0.000298999	FGF9, EFEMP1, PTK7, DSCAML1, PTPRQ, TCF21, RDH10, ID2, HAND1, HAND2, ALDH1A3, NKX3-2, ROR2	3.5699	0.629693	0.0509421	0.543113
GOTERM_BP_FAT	GO:0048646~anatomical structure formation involved in morphogenesis	30	0.000300691	FGF9, C3, PTK7, TNFSF14, GREM1, MEIS1, WT1, SEMA5A, TCF21, HAND1, GATA5, HAND2, GATA6, ALDH1A3, KRT8, NKX3-2, PTN, AXIN2, COL8A1, LAMB1, PDPN, ISL1, FZD7, WNT2B, KRT19, RDH10, SULF1, RAB17, ROR2, TXNRD1	2.04703	0.631769	0.0487252	0.546178
GOTERM_BP_FAT	GO:0007155~cell adhesion	39	0.000366097	CTNNAL1, PTK7, ASTN1, DSCAML1, ARHGAP18, RORC, TNFSF14, CLDN11, GREM1, CDH3, CXADR, CLDN15, SEMA5A, SMOC2, EPHB6, EZR, TRO, MSLN, PTN, LAMB1, COL8A1, GCNT1, NKX2-3, FLRT3, FLRT2, EFNB3, PDPN, LRRN2, CCDC80, TPBG, FZD7, ALOX15, CGN, CLDN1, DSP, IGSF9, CD200, EPS8L1, MUC16	1.80281	0.703704	0.056278	0.664609
GOTERM_BP_FAT	GO:0022610~biological adhesion	39	0.000392333	CTNNAL1, PTK7, ASTN1, DSCAML1, ARHGAP18, RORC, TNFSF14, CLDN11, GREM1, CDH3, CXADR, CLDN15, SEMA5A, SMOC2, EPHB6, EZR, TRO, MSLN, PTN, LAMB1, COL8A1, GCNT1, NKX2-3, FLRT3, FLRT2, EFNB3, PDPN, LRRN2, CCDC80, TPBG, FZD7, ALOX15, CGN, CLDN1, DSP, IGSF9, CD200, EPS8L1, MUC16	1.79646	0.728444	0.0575326	0.712077
GOTERM_BP_FAT	GO:0030324~lung development	10	0.000416976	TCF21, ALDH1A2, RDH10, PDPN, FGF9, GATA6, PTK7, PTN, ZFPM2, WNT2B	4.46237	0.749797	0.05846	0.756643
GOTERM_BP_FAT	GO:0030323~respiratory tube development	10	0.000489399	TCF21, ALDH1A2, RDH10, PDPN, FGF9, GATA6, PTK7, PTN, ZFPM2, WNT2B	4.36321	0.803321	0.0655129	0.887508
GOTERM_BP_FAT	GO:0008283~cell proliferation	41	0.000560151	CXCL1, RARRES3, DLEC1, RARRES1, FGF9, MST1, TNFSF14, GREM1, CDH3, VIPR2, WT1, TIMP1, SEMA5A, OGN, ALDH1A2, EPHB6, HAND2, GATA6, BCHE, TGM1, PTN, AXIN2, COL8A1, LAMB1, TRNP1, PDPN, PRG4, FBXO2, ISL1, FZD7, WNT2B, RERG, ID2, PTGDS, SULF1, BNC1, ROR2, ZFPM2, TXNRD1, MST1R, LRP2	1.73028	0.844536	0.0717495	1.0152
GOTERM_BP_FAT	GO:0003231~cardiac ventricle development	8	0.000763733	HAND1, ID2, HAND2, PTK7, DSP, ZFPM2, ISL1, LRP2	5.32459	0.920983	0.0930055	1.38174
GOTERM_BP_FAT	GO:0001944~vasculature development	19	0.000784584	C3, PDPN, FGF9, PTK7, GREM1, ISL1, MEIS1, WT1, SEMA5A, TCF21, ALDH1A2, HAND1, HAND2, GATA6, SULF1, PTN, ZFPM2, COL8A1, LRP2	2.44626	0.926275	0.0920544	1.41921
GOTERM_BP_FAT	GO:0003205~cardiac chamber development	9	0.000816047	HAND1, ID2, HAND2, GATA6, PTK7, DSP, ZFPM2, ISL1, LRP2	4.56026	0.933597	0.0923148	1.47573
GOTERM_BP_FAT	GO:0003156~regulation of organ formation	5	0.000862895	HAND2, SULF1, ISL1, WT1, WNT2B	11.5497	0.943175	0.0941565	1.55982
GOTERM_BP_FAT	GO:0040011~locomotion	35	0.000871467	CXCL1, NRG4, MST1, PTK7, ASTN1, WWC1, ARHGAP18, TNFSF14, BDKRB1, CXCL6, GREM1, CXADR, TIMP1, SEMA5A, OGN, EZR, PROCR, HAND2, PTN, SEMA3B, ROBO3, LAMB1, GCNT1, NKX2-3, FLRT3, FLRT2, SGK1, EFNB3, PDPN, ISL1, EFHC1, ID2, SULF1, ROR2, GRB7	1.79661	0.944771	0.0920287	1.5752
GOTERM_BP_FAT	GO:0007399~nervous system development	45	0.000968859	CXCL1, SYT4, FGF9, LUM, PTK7, ASTN1, DSCAML1, CLDN11, MEIS1, SEMA5A, ATP2B1, ALDH1A2, OGN, NPAS1, SEZ6L2, EZR, HAND2, BCHE, ALDH1A3, PTN, SEMA3B, ROBO3, LAMB1, DLG2, FLRT3, FLRT2, SGK1, EFNB3, TRNP1, LRRN2, SCN2A, NTNG1, ISL1, TPBG, FZD7, PTPRQ, WNT2B, EFHC1, ID2, SULF1, RAB17, MYRF, PLLP, LRP2, IGSF9	1.62866	0.960049	0.0986616	1.74977
GOTERM_BP_FAT	GO:0001568~blood vessel development	18	0.00108558	C3, FGF9, PTK7, GREM1, ISL1, MEIS1, WT1, SEMA5A, TCF21, ALDH1A2, HAND1, HAND2, GATA6, SULF1, PTN, ZFPM2, COL8A1, LRP2	2.4543	0.972901	0.106633	1.95861
GOTERM_BP_FAT	GO:0045165~cell fate commitment	11	0.00109892	GATA5, ID2, GATA6, ROR2, DSCAML1, RORC, GAS1, ISL1, FZD7, WT1, WNT2B	3.55521	0.974077	0.104779	1.98244
GOTERM_BP_FAT	GO:0002062~chondrocyte differentiation	7	0.00111252	FGF9, SULF1, EFEMP1, NKX3-2, GREM1, AXIN2, WNT2B	5.9757	0.975223	0.103054	2.00674
GOTERM_BP_FAT	GO:0060993~kidney morphogenesis	7	0.00124409	FRAS1, TCF21, WNK4, GREM1, GCNT1, WT1, WNT2B	5.84855	0.984004	0.111442	2.24153
GOTERM_BP_FAT	GO:0090596~sensory organ morphogenesis	11	0.00135686	FGF9, ALDH1A3, EFEMP1, NKX3-2, PTK7, ROR2, PTN, COL8A1, MEIS1, PTPRQ, WNT2B	3.45566	0.989008	0.117762	2.44236
GOTERM_BP_FAT	GO:0003279~cardiac septum development	7	0.00138724	HAND1, ID2, GATA6, PTK7, ZFPM2, ISL1, LRP2	5.72671	0.990064	0.117184	2.4964
GOTERM_BP_FAT	GO:0048565~digestive tract development	8	0.00153708	TCF21, ALDH1A2, GATA5, ID2, FGF9, GATA6, NKX3-2, NKX2-3	4.72407	0.993965	0.125827	2.76248
GOTERM_BP_FAT	GO:0035239~tube morphogenesis	13	0.00165633	MST1, PTK7, GREM1, WT1, WNT2B, TCF21, RDH10, ID2, HAND1, GATA6, HAND2, WNK4, NKX2-3	2.93388	0.995941	0.131686	2.97376
GOTERM_BP_FAT	GO:0046546~development of primary male sexual characteristics	8	0.00174695	TCF21, REC8, FGF9, GATA6, ZFPM2, TFAP2C, WT1, WNT2B	4.61987	0.996998	0.13516	3.13402
GOTERM_BP_FAT	GO:0008584~male gonad development	8	0.00174695	TCF21, REC8, FGF9, GATA6, ZFPM2, TFAP2C, WT1, WNT2B	4.61987	0.996998	0.13516	3.13402
GOTERM_BP_FAT	GO:0014032~neural crest cell development	6	0.00193453	SEMA5A, ALDH1A2, RDH10, HAND2, SEMA3B, ISL1	6.73181	0.998392	0.145207	3.46496
GOTERM_BP_FAT	GO:0003215~cardiac right ventricle morphogenesis	4	0.00195077	HAND1, HAND2, ZFPM2, ISL1	15.7075	0.998477	0.143111	3.49356
GOTERM_BP_FAT	GO:0001822~kidney development	11	0.00220309	FRAS1, TCF21, ALDH1A2, RDH10, ID2, WNK4, SULF1, GREM1, GCNT1, WT1, WNT2B	3.23564	0.999342	0.156664	3.93692
GOTERM_BP_FAT	GO:0030855~epithelial cell differentiation	17	0.0022335	PTK7, SPRR2F, CDH3, GREM1, WT1, FZD7, PTPRQ, TCF21, EZR, ID2, GATA5, GATA6, TGM1, UPK1B, NKX3-2, DSP, PTN	2.37148	0.999406	0.155337	3.99022
GOTERM_BP_FAT	GO:0046113~nucleobase catabolic process	3	0.00231853	AOX1, DPYS, DPYD	39.2689	0.999552	0.15748	4.13911
GOTERM_BP_FAT	GO:0002138~retinoic acid biosynthetic process	3	0.00231853	ALDH1A2, RDH10, ALDH1A3	39.2689	0.999552	0.15748	4.13911
GOTERM_BP_FAT	GO:0055123~digestive system development	8	0.00251217	TCF21, ALDH1A2, GATA5, ID2, FGF9, GATA6, NKX3-2, NKX2-3	4.33312	0.999765	0.166108	4.47739
GOTERM_BP_FAT	GO:0031016~pancreas development	6	0.00262183	ALDH1A2, MEIS2, GATA6, MSLN, NKX3-2, ISL1	6.28302	0.999837	0.169358	4.66845
GOTERM_BP_FAT	GO:0048608~reproductive structure development	14	0.00267292	FGF9, WT1, WNT2B, TCF21, REC8, KRT19, RDH10, HAND1, GATA6, KRT8, SULF1, ROR2, ZFPM2, TFAP2C	2.63045	0.999862	0.169092	4.75733
GOTERM_BP_FAT	GO:0003007~heart morphogenesis	10	0.00270913	FLRT2, ALDH1A2, HAND1, ID2, HAND2, GATA6, DSP, ZFPM2, ISL1, AXIN2	3.41468	0.999878	0.167995	4.82029

## Sheet: Suppl. doc. Table 3
Supplemental Table 3: Figure 5 data.
Body cavity Figure 5A p<0.001; q=0.2
PROBE_ID	ILMN_GENE	DEFINITION	F-statistic	p-value	q-value	R2-statistic	Notes from NCBI Gene
ILMN_1814327	AGTR1	Homo sapiens angiotensin II receptor, type 1 (AGTR1), transcript variant 1, mRNA.	59.2451	4.17965e-07	0.0118827	0.967344	angiotensin II receptor type 1	Angiotensin II is a potent vasopressor hormone and a primary regulator of aldosterone secretion. It is an important effector controlling blood pressure and volume in the cardiovascular system. It acts through at least two types of receptors. This gene encodes the type 1 receptor which is thought to mediate the major cardiovascular effects of angiotensin II. This gene may play a role in the genera…
ILMN_3201663	LOC645231	PREDICTED: Homo sapiens misc_RNA (LOC645231), miscRNA.	33.5869	6.12039e-06	0.0870013	0.943799
ILMN_1746158	HOXD11	Homo sapiens homeobox D11 (HOXD11), mRNA.	29.403	1.13266e-05	0.106586	0.936311	homeobox D11	This gene belongs to the homeobox family of genes. The homeobox genes encode a highly conserved family of transcription factors that play an important role in morphogenesis in all multicellular organisms. Mammals possess four similar homeobox gene clusters, HOXA, HOXB, HOXC and HOXD, located on different chromosomes, consisting of 9 to 11 genes arranged in tandem. This gene is one of several home…
ILMN_1758529	P2RX1	Homo sapiens purinergic receptor P2X, ligand-gated ion channel, 1 (P2RX1), mRNA.	27.6596	1.49962e-05	0.106586	0.932568	purinergic receptor P2X 1	The protein encoded by this gene belongs to the P2X family of G-protein-coupled receptors. These proteins can form homo-and heterotimers and function as ATP-gated ion channels and mediate rapid and selective permeability to cations. This protein is primarily localized to smooth muscle where binds ATP and mediates synaptic transmission between neurons and from neurons to smooth muscle and may bein…
ILMN_1716080	CBL	Homo sapiens Cas-Br-M (murine) ecotropic retroviral transforming sequence (CBL), mRNA.	24.8481	2.4444e-05	0.138988	0.925507	Cbl proto-oncogene	This gene is a proto-oncogene that encodes a RING finger E3 ubiquitin ligase. The encoded protein is one of the enzymes required for targeting substrates for degradation by the proteasome. This protein mediates the transfer of ubiquitin from ubiquitin conjugating enzymes (E2) to specific substrates. This protein also contains an N-terminal phosphotyrosine binding domain that allows it to interact…
Body cavity Figure 5B p<0.001; q=0.2	Heatmap order
PROBE_ID	ILMN_GENE	DEFINITION	F-statistic	p-value	q-value	R2-statistic	Notes from NCBI Gene
ILMN_1758529	P2RX1	Homo sapiens purinergic receptor P2X, ligand-gated ion channel, 1 (P2RX1), mRNA.	28.7729	4.20024e-07	0.0119413	0.924988
ILMN_1661708	LGALS7	Homo sapiens lectin, galactoside-binding, soluble, 7 (galectin 7) (LGALS7), mRNA.	11.2944	0.000112311	0.133042	0.82878
ILMN_3201663	LOC645231	PREDICTED: Homo sapiens misc_RNA (LOC645231), miscRNA.	17.1011	1.0371e-05	0.038269	0.879938
ILMN_1810159	FLJ90650	Homo sapiens laeverin (FLJ90650), mRNA.	12.7344	5.74792e-05	0.102323	0.845143	laeverin
ILMN_1654109	EGFLAM	Homo sapiens EGF-like, fibronectin type III and laminin G domains (EGFLAM), transcript variant 4, mRNA.	9.30901	0.000318194	0.192473	0.799582
ILMN_1705397	PDK2	Homo sapiens pyruvate dehydrogenase kinase, isozyme 2 (PDK2), mRNA.	9.51601	0.00028335	0.191513	0.803083
ILMN_1711331	MAP1LC3C	Homo sapiens microtubule-associated protein 1 light chain 3 gamma (MAP1LC3C), mRNA.	10.8532	0.000139749	0.139771	0.823052
ILMN_1707553	FAM59A	Homo sapiens family with sequence similarity 59, member A (FAM59A), mRNA.	10.2453	0.000191047	0.150388	0.8145
ILMN_2380243	SMAGP	Homo sapiens small cell adhesion glycoprotein (SMAGP), transcript variant 1, mRNA.	9.17542	0.000343272	0.199168	0.797256
ILMN_1716080	CBL	Homo sapiens Cas-Br-M (murine) ecotropic retroviral transforming sequence (CBL), mRNA.	18.6619	6.14496e-06	0.0363925	0.888864
ILMN_2364768	MYLK	Homo sapiens myosin light chain kinase (MYLK), transcript variant 2, mRNA.	10.1994	0.000195722	0.150388	0.81382	myosin light chain kinase	This gene, a muscle member of the immunoglobulin gene superfamily, encodes myosin light chain kinase which is a calcium/calmodulin dependent enzyme. This kinase phosphorylates myosin regulatory light chains to facilitate myosin interaction with actin filaments to produce contractile activity. This gene encodes both smooth muscle and nonmuscle isoforms. In addition, using a separate promoter in an…
ILMN_1716461	LGI4	Homo sapiens leucine-rich repeat LGI family, member 4 (LGI4), mRNA.	9.59058	0.00027188	0.188526	0.804315
ILMN_1718898	HOXC9	Homo sapiens homeobox C9 (HOXC9), mRNA.	23.6832	1.42709e-06	0.0202862	0.910314	homeobox C9	This gene belongs to the homeobox family of genes. The homeobox genes encode a highly conserved family of transcription factors that play an important role in morphogenesis in all multicellular organisms. Mammals possess four similar homeobox gene clusters, HOXA, HOXB, HOXC and HOXD, which are located on different chromosomes and consist of 9 to 11 genes arranged in tandem. This gene is one of se…
ILMN_1784341	FOXK2	PREDICTED: Homo sapiens forkhead box K2, transcript variant 6 (FOXK2), mRNA.	12.5659	6.19653e-05	0.102323	0.843393
ILMN_1778308	COL4A4	Homo sapiens collagen, type IV, alpha 4 (COL4A4), mRNA.	17.9319	7.81152e-06	0.0370136	0.88486	collagen type IV alpha 4 chain	This gene encodes one of the six subunits of type IV collagen, the major structural component of basement membranes. This particular collagen IV subunit, however, is only found in a subset of basement membranes. Like the other members of the type IV collagen gene family, this gene is organized in a head-to-head conformation with another type IV collagen gene so that each gene pair shares a common…
ILMN_1749866	GATA4	Homo sapiens GATA binding protein 4 (GATA4), mRNA.	11.1189	0.00012241	0.139205	0.826547	GATA binding protein 4	This gene encodes a member of the GATA family of zinc-finger transcription factors. Members of this family recognize the GATA motif which is present in the promoters of many genes. This protein is thought to regulate genes involved in embryogenesis and in myocardial differentiation and function, and is necessary for normal testicular development. Mutations in this gene have been associated with c…
ILMN_2091454	HBM	Homo sapiens hemoglobin, mu (HBM), mRNA.	9.2366	0.000331518	0.196355	0.798328
ILMN_1681983	RSPO3	Homo sapiens R-spondin 3 homolog (Xenopus laevis) (RSPO3), mRNA.	13.1837	4.72175e-05	0.0973565	0.849627	R-spondin 3	This gene belongs to the R-spondin family. The encoded protein plays a role in the regulation of Wnt (wingless-type MMTV integration site family)/beta-catenin and Wnt/planar cell polarity (PCP) signaling pathways, which are involved in development, cell growth and disease pathogenesis. Genome-wide association studies suggest a correlation of this gene with bone mineral density and risk of fractur…
ILMN_1767934	PCSK5	Homo sapiens proprotein convertase subtilisin/kexin type 5 (PCSK5), mRNA.	10.3656	0.000179381	0.150388	0.816258
ILMN_2409642	TRO	Homo sapiens trophinin (TRO), transcript variant 6, mRNA.	11.5041	0.000101461	0.132509	0.831375
ILMN_1742534	COL4A5	Homo sapiens collagen, type IV, alpha 5 (COL4A5), transcript variant 1, mRNA.	13.3371	4.42052e-05	0.0973565	0.8511
ILMN_1694426	ROR2	Homo sapiens receptor tyrosine kinase-like orphan receptor 2 (ROR2), mRNA.	9.80894	0.000241222	0.171448	0.807834
ILMN_1670490	PDPN	Homo sapiens podoplanin (PDPN), transcript variant 4, mRNA.	12.4671	6.47843e-05	0.102323	0.842347
ILMN_1711566	TIMP1	Homo sapiens TIMP metallopeptidase inhibitor 1 (TIMP1), mRNA.	11.5956	9.71074e-05	0.132509	0.832483
ILMN_1713496	ST3GAL5	Homo sapiens ST3 beta-galactoside alpha-2,3-sialyltransferase 5 (ST3GAL5), transcript variant 2, mRNA.	9.47643	0.000289661	0.191513	0.802423
ILMN_1803073	DNAJC12	Homo sapiens DnaJ (Hsp40) homolog, subfamily C, member 12 (DNAJC12), transcript variant 1, mRNA.	13.3378	4.41923e-05	0.0973565	0.851106
ILMN_1774287	CFB	Homo sapiens complement factor B (CFB), mRNA.	18.8047	5.86857e-06	0.0363925	0.889615
ILMN_1762260	C3	Homo sapiens complement component 3 (C3), mRNA.	11.4581	0.000103735	0.132509	0.830813
ILMN_1769615	FLRT2	Homo sapiens fibronectin leucine rich transmembrane protein 2 (FLRT2), mRNA.	16.6596	1.21147e-05	0.038269	0.877147
ILMN_1887267	HS.177532	BX355045 Homo sapiens NEUROBLASTOMA COT 25-NORMALIZED Homo sapiens cDNA clone CS0DC029YI23 5-PRIME, mRNA sequence	18.5362	6.40037e-06	0.0363925	0.888194
ILMN_1812433	HP	Homo sapiens haptoglobin (HP), mRNA.	10.0168	0.000215651	0.157738	0.811068
ILMN_2387105	OGN	Homo sapiens osteoglycin (OGN), transcript variant 3, mRNA.	11.6569	9.43073e-05	0.132509	0.833217
ILMN_2176592	BCHE	Homo sapiens butyrylcholinesterase (BCHE), mRNA.	9.38901	0.000304177	0.192173	0.80095
ILMN_2353161	MSLN	Homo sapiens mesothelin (MSLN), transcript variant 2, mRNA.	10.9291	0.000134524	0.139771	0.824065
ILMN_1778087	ANXA8	Homo sapiens annexin A8 (ANXA8), mRNA.	10.2092	0.000194712	0.150388	0.813966
ILMN_1806667	FRAS1	Homo sapiens Fraser syndrome 1 (FRAS1), mRNA.	10.6819	0.000152405	0.139771	0.820723
ILMN_1724686	CLDN1	Homo sapiens claudin 1 (CLDN1), mRNA.	12.5414	6.26505e-05	0.102323	0.843135
ILMN_1695316	SLC39A8	Homo sapiens solute carrier family 39 (zinc transporter), member 8 (SLC39A8), transcript variant 1, mRNA.	9.32965	0.000314509	0.192473	0.799937
ILMN_1694778	LOC646723	PREDICTED: Homo sapiens similar to Keratin, type I cytoskeletal 18 (Cytokeratin-18) (CK-18) (Keratin-18) (K18) (LOC646723), mRNA.	10.0105	0.000216384	0.157738	0.810971
ILMN_2041222	FLJ40504	Homo sapiens hypothetical protein FLJ40504 (FLJ40504), mRNA.	13.1485	4.7942e-05	0.0973565	0.849285
ILMN_1730777	KRT19	Homo sapiens keratin 19 (KRT19), mRNA.	9.42207	0.000298592	0.192173	0.80151
ILMN_1753584	KRT8	Homo sapiens keratin 8 (KRT8), mRNA.	13.1892	4.71058e-05	0.0973565	0.849681
ILMN_1753143	RHPN2	Homo sapiens rhophilin, Rho GTPase binding protein 2 (RHPN2), mRNA.	10.2782	0.000187765	0.150388	0.814985
ILMN_1653501	SEMA3B	Homo sapiens sema domain, immunoglobulin domain (Ig), short basic domain, secreted, (semaphorin) 3B (SEMA3B), transcript variant 2, mRNA.	11.3901	0.0001072	0.132509	0.829975
ILMN_1735877	EFEMP1	Homo sapiens EGF-containing fibulin-like extracellular matrix protein 1 (EFEMP1), transcript variant 1, mRNA.	10.3889	0.000177217	0.150388	0.816594
ILMN_1745501	DNALI1	Homo sapiens dynein, axonemal, light intermediate chain 1 (DNALI1), mRNA.	16.869	1.1249e-05	0.038269	0.878487
ILMN_2136446	CTNNAL1	Homo sapiens catenin (cadherin-associated protein), alpha-like 1 (CTNNAL1), mRNA.	10.8901	0.000137181	0.139771	0.823546
ILMN_1755047	LRRC2	Homo sapiens leucine rich repeat containing 2 (LRRC2), mRNA.	10.7252	0.000149091	0.139771	0.821317
ILMN_2064902	HAND2	Homo sapiens heart and neural crest derivatives expressed 2 (HAND2), mRNA.	10.7215	0.000149368	0.139771	0.821267
"SC" Figure 5C (heel, upper arm, upper leg, abdomen, interscapular, kidney, buccal, carotis sheath, supraclavicular), p=1.1e-6	Heatmap order
PROBE_ID	ILMN_GENE	DEFINITION	F-statistic	p-value	q-value	R2-statistic	Notes from NCBI Gene
[variables]
ILMN_1765132	LACTB	Homo sapiens lactamase, beta (LACTB), nuclear gene encoding mitochondrial protein, transcript variant 1, mRNA.	12.2814	5.92377e-07	0.00106624	0.797162	lactamase beta	This gene encodes a mitochondrially-localized protein that has sequence similarity to prokaryotic beta-lactamases. Many of the residues responsible for beta-lactamase activity are not conserved in this protein, suggesting it may have a different enzymatic function. Increased expression of the related mouse gene was found to be associated with obesity. Alternative splicing results in multiple tran…
ILMN_1782412	IRX2	Homo sapiens iroquois homeobox 2 (IRX2), mRNA.	12.1287	6.66315e-07	0.00106624	0.795131	iroquois homeobox 2	IRX2 is a member of the Iroquois homeobox gene family. Members of this family appear to play multiple roles during pattern formation of vertebrate embryos.
ILMN_1757736	IRX5	Homo sapiens iroquois homeobox 5 (IRX5), mRNA.	12.1361	6.6249e-07	0.00106624	0.795231	iroquois homeobox 5	This gene encodes a member of the iroquois homeobox gene family, which are involved in several embryonic developmental processes. Knockout mice lacking this gene show that it is required for retinal cone bipolar cell differentiation, and that it negatively regulates potassium channel gene expression in the heart to ensure coordinated cardiac repolarization. Alternatively spliced transcript varian…
ILMN_3236443	ALX1	Homo sapiens ALX homeobox 1 (ALX1), mRNA.	11.534	1.06456e-06	0.0013757	0.78682	ALX homeobox 1	The specific function of this gene has yet to be determined in humans; however, in rodents, it is necessary for survival of the forebrain mesenchyme and may also be involved in development of the cervix. Mutations in the mouse gene lead to neural tube defects such as acrania and meroanencephaly.
ILMN_1731349	HOXA13	Homo sapiens homeobox A13 (HOXA13), mRNA.	20.7257	3.1797e-09	4.51995e-05	0.868976	homeobox A13	In vertebrates, the genes encoding the class of transcription factors called homeobox genes are found in clusters named A, B, C, and D on four separate chromosomes. Expression of these proteins is spatially and temporally regulated during embryonic development. This gene is part of the A cluster on chromosome 7 and encodes a DNA-binding transcription factor which may regulate gene expression, mor…
ILMN_1660552	BMP5	Homo sapiens bone morphogenetic protein 5 (BMP5), mRNA.	13.0967	3.21867e-07	0.000703898	0.807357	bone morphogenetic protein 5	This gene encodes a secreted ligand of the TGF-beta (transforming growth factor-beta) superfamily of proteins. Ligands of this family bind various TGF-beta receptors leading to recruitment and activation of SMAD family transcription factors that regulate gene expression. The encoded preproprotein is proteolytically processed to generate each subunit of the disulfide-linked homodimer, which plays …
ILMN_1813341	PTGFR	Homo sapiens prostaglandin F receptor (FP) (PTGFR), transcript variant 2, mRNA.	11.9594	7.60051e-07	0.00113728	0.792832	prostaglandin F receptor	The protein encoded by this gene is member of the G-protein coupled receptor family. This protein is a receptor for prostaglandin F2-alpha (PGF2-alpha), which is known to be a potent luteolytic agent, and may also be involved in modulating intraocular pressure and smooth muscle contraction in uterus. Knockout studies in mice suggest that the interaction of PGF2-alpha with this receptor may initia…
ILMN_1807016	LHX2	Homo sapiens LIM homeobox 2 (LHX2), mRNA.	16.1978	4.00413e-08	0.000166811	0.838274	LIM homeobox 2	This gene encodes a protein belonging to a large protein family, members of which carry the LIM domain, a unique cysteine-rich zinc-binding domain. The encoded protein may function as a transcriptional regulator. The protein can recapitulate or rescue phenotypes in Drosophila caused by a related protein, suggesting conservation of function during evolution.
ILMN_1753370	ABTB2	Homo sapiens ankyrin repeat and BTB (POZ) domain containing 2 (ABTB2), mRNA.	15.0494	8.32877e-08	0.000295984	0.828055	ankyrin repeat and BTB domain containing 2
ILMN_1739582	HOXA9	Homo sapiens homeobox A9 (HOXA9), mRNA.	14.3856	1.29783e-07	0.00038597	0.821537	homeobox A9	In vertebrates, the genes encoding the class of transcription factors called homeobox genes are found in clusters named A, B, C, and D on four separate chromosomes. Expression of these proteins is spatially and temporally regulated during embryonic development. This gene is part of the A cluster on chromosome 7 and encodes a DNA-binding transcription factor which may regulate gene expression, mor…
ILMN_1689336	HOXA10	Homo sapiens homeobox A10 (HOXA10), transcript variant 1, mRNA.	14.0542	1.62914e-07	0.00038597	0.818094	homeobox A10	In vertebrates, the genes encoding the class of transcription factors called homeobox genes are found in clusters named A, B, C, and D on four separate chromosomes. Expression of these proteins is spatially and temporally regulated during embryonic development. This gene is part of the A cluster on chromosome 7 and encodes a DNA-binding transcription factor that may regulate gene expression, morp…
ILMN_1733756	COL12A1	Homo sapiens collagen, type XII, alpha 1 (COL12A1), transcript variant short, mRNA.	11.8666	8.17406e-07	0.00116194	0.79155	collagen type XII alpha 1 chain	This gene encodes the alpha chain of type XII collagen, a member of the FACIT (fibril-associated collagens with interrupted triple helices) collagen family. Type XII collagen is a homotrimer found in association with type I collagen, an association that is thought to modify the interactions between collagen I fibrils and the surrounding matrix. Alternatively spliced transcript variants encoding d…
ILMN_1702125	HOXB7	Homo sapiens homeobox B7 (HOXB7), mRNA.	26.5079	2.28318e-10	6.49109e-06	0.894543	homeobox B7	This gene is a member of the Antp homeobox family and encodes a protein with a homeobox DNA-binding domain. It is included in a cluster of homeobox B genes located on chromosome 17. The encoded nuclear protein functions as a sequence-specific transcription factor that is involved in cell proliferation and differentiation. Increased expression of this gene is associated with some cases of melanoma…
ILMN_1764690	NTS	Homo sapiens neurotensin (NTS), mRNA.	14.2761	1.39841e-07	0.00038597	0.820414	neurotensin	This gene encodes a common precursor for two peptides, neuromedin N and neurotensin. Neurotensin is a secreted tridecapeptide, which is widely distributed throughout the central nervous system, and may function as a neurotransmitter or a neuromodulator. It may be involved in dopamine-associated pathophysiological events, in the maintenance of gut structure and function, and in the regulation of f…
ILMN_1669206	CNOT1	Homo sapiens CCR4-NOT transcription complex, subunit 1 (CNOT1), transcript variant 1, mRNA.	14.1247	1.55167e-07	0.00038597	0.818837	CCR4-NOT transcription complex subunit 1
ILMN_1745684	FLJ30375	PREDICTED: Homo sapiens hypothetical gene supported by AK054937, transcript variant 3 (FLJ30375), mRNA.	18.3235	1.14396e-08	8.13068e-05	0.854302	ncRNA validated
ILMN_2358540	RBMS1	Homo sapiens RNA binding motif, single stranded interacting protein 1 (RBMS1), transcript variant 3, mRNA.	12.6313	4.54282e-07	0.000922516	0.801667	RNA binding motif single stranded interacting protein 1	This gene encodes a member of a small family of proteins which bind single stranded DNA/RNA. These proteins are characterized by the presence of two sets of ribonucleoprotein consensus sequence (RNP-CS) that contain conserved motifs, RNP1 and RNP2, originally described in RNA binding proteins, and required for DNA binding. These proteins have been implicated in such diverse functions as DNA repli…
ILMN_1775304	DNAJB1	Homo sapiens DnaJ (Hsp40) homolog, subfamily B, member 1 (DNAJB1), mRNA.	16.8874	2.63022e-08	0.000149554	0.843847	DnaJ heat shock protein family (Hsp40) member B1	This gene encodes a member of the DnaJ or Hsp40 (heat shock protein 40 kD) family of proteins. DNAJ family members are characterized by a highly conserved amino acid stretch called the 'J-domain' and function as one of the two major classes of molecular chaperones involved in a wide range of cellular events, such as protein folding and oligomeric protein complex assembly. The encoded protein is a…
ILMN_1808657	FMO3	Homo sapiens flavin containing monooxygenase 3 (FMO3), transcript variant 1, mRNA.	12.1118	6.75072e-07	0.00106624	0.794904	flavin containing monooxygenase 3	Flavin-containing monooxygenases (FMO) are an important class of drug-metabolizing enzymes that catalyze the NADPH-dependent oxygenation of various nitrogen-,sulfur-, and phosphorous-containing xenobiotics such as therapeutic drugs, dietary compounds, pesticides, and other foreign compounds. The human FMO gene family is composed of 5 genes and multiple pseudogenes. FMO members have distinct devel…
ILMN_2344283	FMO3	Homo sapiens flavin containing monooxygenase 3 (FMO3), transcript variant 2, mRNA.	11.6263	9.88743e-07	0.00133857	0.788154
ILMN_1794818	LHX8	Homo sapiens LIM homeobox 8 (LHX8), mRNA.	16.1568	4.1072e-08	0.000166811	0.83793	LIM homeobox 8	The protein encoded by this gene is a member of the LIM homeobox family of proteins, which are involved in patterning and differentiation of various tissue types. These proteins contain two tandemly repeated cysteine-rich double-zinc finger motifs known as LIM domains, in addition to a DNA-binding homeodomain. This family member is a transcription factor that plays a role in tooth morphogenesis. …
ILMN_1772312	BARX1	Homo sapiens BARX homeobox 1 (BARX1), mRNA.	18.4427	1.07014e-08	8.13068e-05	0.855108	BARX homeobox 1	This gene encodes a member of the Bar subclass of homeobox transcription factors. Studies of the mouse and chick homolog suggest the encoded protein may play a role in developing teeth and craniofacial mesenchyme of neural crest origin. The protein may also be associated with differentiation of stomach epithelia.

## Sheet: Suppl. doc. Table 4
Supplemental Table 4: Multi-group comparison of gene expression between ScAT depots and kidney.
[user comment]	sc depots + kidney without buccal, heel and carotis sheath
[unique identifier]	PROBE_ID
[total variables]	28430
[selected variables]	93
[total samples]	54
[selected samples]	25
[prefilter sigma]	0
[statistical test]	Multi group comparison (ANOVA) by Tissue Type
[p value]	0.000647206
[q value]	0.2
PROBE_ID	ILMN_GENE	DEFINITION	F-statistic	p-value	q-value	R2-statistic	Notes from NCBI Gene
[variables] Heatmap order
ILMN_1665040	RBMS3	Homo sapiens RNA binding motif, single stranded interacting protein (RBMS3), transcript variant 1, mRNA.	10.3545	0.000109044	0.104705	0.752809
ILMN_1675979	RBMS3	Homo sapiens RNA binding motif, single stranded interacting protein (RBMS3), transcript variant 1, mRNA.	13.1847	2.38588e-05	0.0521774	0.794992
ILMN_1816342	HS.534061	full-length cDNA clone XCL0BB001ZD04 of Neuroblastoma of Homo sapiens (human)	7.61896	0.000643709	0.197851	0.691441
ILMN_1789074	HSPA1A	Homo sapiens heat shock 70kDa protein 1A (HSPA1A), mRNA.	8.8971	0.000268421	0.144254	0.723512
ILMN_1775304	DNAJB1	Homo sapiens DnaJ (Hsp40) homolog, subfamily B, member 1 (DNAJB1), mRNA.	11.4348	5.91287e-05	0.0840514	0.77081
ILMN_1660436	HSPA1B	Homo sapiens heat shock 70kDa protein 1B (HSPA1B), mRNA.	9.68871	0.000162672	0.118587	0.740234
ILMN_2271894	ZNF654	Homo sapiens zinc finger protein 654 (ZNF654), mRNA.	9.21187	0.000219191	0.141628	0.730413
ILMN_1902044	HS.199272	nad30e12.x1 NCI_CGAP_Lu24 Homo sapiens cDNA clone IMAGE:3367030 3, mRNA sequence	7.68188	0.000615283	0.194408	0.693193
ILMN_1664330	CEACAM1	Homo sapiens carcinoembryonic antigen-related cell adhesion molecule 1 (biliary glycoprotein) (CEACAM1), transcript variant 1, mRNA.	10.2585	0.000115391	0.104705	0.751071
ILMN_2251114	SEPT4	Homo sapiens septin 4 (SEPT4), transcript variant 2, mRNA.	8.62832	0.000320337	0.144254	0.717334
ILMN_1757294	PRSS42	Homo sapiens protease, serine, 42 (PRSS42), mRNA.	8.06567	0.00046943	0.174765	0.703462
ILMN_2110919	EBF2	Homo sapiens early B-cell factor 2 (EBF2), mRNA.	9.06695	0.000240481	0.144254	0.727279
ILMN_2358540	RBMS1	Homo sapiens RNA binding motif, single stranded interacting protein 1 (RBMS1), transcript variant 3, mRNA.	17.3927	3.7312e-06	0.0212156	0.836481
ILMN_2168347	EPOR	Homo sapiens erythropoietin receptor (EPOR), mRNA.	8.35009	0.000386162	0.154628	0.710641
ILMN_1776157	SEPT4	Homo sapiens septin 4 (SEPT4), transcript variant 2, mRNA.	9.49254	0.000183677	0.124332	0.736282
ILMN_1708098	LIX1L	Homo sapiens Lix1 homolog (mouse)-like (LIX1L), mRNA.	8.57621	0.000331647	0.144254	0.716104
ILMN_1673129	PCDH12	Homo sapiens protocadherin 12 (PCDH12), mRNA.	22.3495	6.36317e-07	0.00920838	0.867959
ILMN_1735779	KCNJ8	Homo sapiens potassium inwardly-rectifying channel, subfamily J, member 8 (KCNJ8), mRNA.	8.73085	0.000299317	0.144254	0.719723
ILMN_1787831	ODF3L2	Homo sapiens outer dense fiber of sperm tails 3-like 2 (ODF3L2), mRNA.	8.56073	0.000335093	0.144254	0.715736
ILMN_1803559	FLJ39632	PREDICTED: Homo sapiens misc_RNA (FLJ39632), miscRNA.	8.13445	0.000447599	0.16967	0.705231	LINC01296 - long intergenic non-protein coding RNA 1296
ILMN_1753613	HOXA5	Homo sapiens homeobox A5 (HOXA5), mRNA.	8.27729	0.000405785	0.158034	0.708837
ILMN_1793572	C21ORF81	Homo sapiens chromosome 21 open reading frame 81 (C21orf81), mRNA.	7.69116	0.000611211	0.194408	0.693449	ANKRD20A11P - ankyrin repeat domain 20 family member A11
ILMN_2215824	ANKRD20A1	Homo sapiens ankyrin repeat domain 20 family, member A1 (ANKRD20A1), mRNA.	13.3328	2.21881e-05	0.0521774	0.796807
ILMN_1670452	ANKRD20A1	Homo sapiens ankyrin repeat domain 20 family, member A1 (ANKRD20A1), mRNA.	10.0965	0.000127053	0.106239	0.748082
ILMN_1880280	HS.549989	Homo sapiens cDNA: FLJ22140 fis, clone HEP20977	8.53917	0.000339958	0.144254	0.715223
ILMN_2384807	LRRCC1	Homo sapiens leucine rich repeat and coiled-coil domain containing 1 (LRRCC1), transcript variant 1, mRNA.	11.3347	6.24697e-05	0.084572	0.769252
ILMN_1652846	PCYT2	Homo sapiens phosphate cytidylyltransferase 2, ethanolamine (PCYT2), mRNA.	10.1709	0.000121536	0.104705	0.749465
ILMN_1786197	NR2F1	Homo sapiens nuclear receptor subfamily 2, group F, member 1 (NR2F1), mRNA.	9.90323	0.000142713	0.115924	0.744423
ILMN_1657009	NFASC	Homo sapiens neurofascin homolog (chicken) (NFASC), mRNA.	11.8044	4.84208e-05	0.0724529	0.77638
ILMN_1830984	HS.561915	UI-H-BI4-aou-g-01-0-UI.s1 NCI_CGAP_Sub8 Homo sapiens cDNA clone IMAGE:3086376 3, mRNA sequence	7.68113	0.000615615	0.194408	0.693172
ILMN_1693664	POMGNT1	Homo sapiens protein O-linked mannose beta1,2-N-acetylglucosaminyltransferase (POMGNT1), mRNA.	7.97322	0.000500662	0.175726	0.701052
ILMN_1674694	LOC643918	PREDICTED: Homo sapiens hypothetical protein LOC643917, transcript variant 3 (LOC643918), mRNA.	7.71937	0.000599014	0.194408	0.694227	DISCONTINUED/WITHDRAWN
ILMN_1717138	CLSTN1	Homo sapiens calsyntenin 1 (CLSTN1), transcript variant 1, mRNA.	10.2912	0.000113183	0.104705	0.751666
ILMN_2120624	ZIC4	Homo sapiens Zic family member 4 (ZIC4), mRNA.	13.6717	1.88349e-05	0.0521774	0.80084
ILMN_1745684	FLJ30375	PREDICTED: Homo sapiens hypothetical gene supported by AK054937, transcript variant 3 (FLJ30375), mRNA.	20.9662	1.0059e-06	0.00920838	0.860462	ncRNA - LOC440982 (uncharacterized)
ILMN_1702125	HOXB7	Homo sapiens homeobox B7 (HOXB7), mRNA.	15.9126	6.85239e-06	0.0319313	0.823949
ILMN_1739582	HOXA9	Homo sapiens homeobox A9 (HOXA9), mRNA.	8.7556	0.000294475	0.144254	0.720294
ILMN_1808657	FMO3	Homo sapiens flavin containing monooxygenase 3 (FMO3), transcript variant 1, mRNA.	11.8447	4.73904e-05	0.0724529	0.776971
ILMN_2344283	FMO3	Homo sapiens flavin containing monooxygenase 3 (FMO3), transcript variant 2, mRNA.	11.9417	4.50098e-05	0.0724529	0.778381
ILMN_1806030	PPL	Homo sapiens periplakin (PPL), mRNA.	9.74018	0.000157614	0.118587	0.741252
ILMN_1768505	IL13RA1	Homo sapiens interleukin 13 receptor, alpha 1 (IL13RA1), mRNA.	10.9624	7.68657e-05	0.0939959	0.763271
ILMN_2336186	LCMT1	Homo sapiens leucine carboxyl methyltransferase 1 (LCMT1), transcript variant 2, mRNA.	7.61142	0.00064721	0.197851	0.69123
ILMN_1803429	CD44	Homo sapiens CD44 molecule (Indian blood group) (CD44), transcript variant 4, mRNA.	10.7666	8.58962e-05	0.0939959	0.76
ILMN_1716678	NPC2	Homo sapiens Niemann-Pick disease, type C2 (NPC2), mRNA.	9.03546	0.000245407	0.144254	0.726588
ILMN_1801205	GPNMB	Homo sapiens glycoprotein (transmembrane) nmb (GPNMB), transcript variant 1, mRNA.	8.58319	0.000330107	0.144254	0.716269
ILMN_2407389	GPNMB	Homo sapiens glycoprotein (transmembrane) nmb (GPNMB), transcript variant 2, mRNA.	8.31439	0.000395649	0.156227	0.709759
ILMN_2348788	CD44	Homo sapiens CD44 molecule (Indian blood group) (CD44), transcript variant 5, mRNA.	8.16385	0.000438614	0.168511	0.70598
ILMN_1806692	HEXB	Homo sapiens hexosaminidase B (beta polypeptide) (HEXB), mRNA.	8.54498	0.000338638	0.144254	0.715362
ILMN_1677440	ATP6AP2	Homo sapiens ATPase, H+ transporting, lysosomal accessory protein 2 (ATP6AP2), mRNA.	8.86112	0.000274793	0.144254	0.722701
ILMN_1735155	GLB1	Homo sapiens galactosidase, beta 1 (GLB1), transcript variant 179423, mRNA.	8.62516	0.00032101	0.144254	0.71726
ILMN_1781580	BRI3	Homo sapiens brain protein I3 (BRI3), mRNA.	8.55733	0.000335855	0.144254	0.715656
ILMN_1741389	B3GNT8	Homo sapiens UDP-GlcNAc:betaGal beta-1,3-N-acetylglucosaminyltransferase 8 (B3GNT8), mRNA.	10.2163	0.000118309	0.104705	0.750299
ILMN_1695711	FAM105A	Homo sapiens family with sequence similarity 105, member A (FAM105A), mRNA.	8.89216	0.000269286	0.144254	0.723401
ILMN_2336781	SOD2	Homo sapiens superoxide dismutase 2, mitochondrial (SOD2), nuclear gene encoding mitochondrial protein, transcript variant 2, mRNA.	8.68617	0.000308283	0.144254	0.718687
ILMN_2304186	MITF	Homo sapiens microphthalmia-associated transcription factor (MITF), transcript variant 5, mRNA.	10.5093	9.9618e-05	0.104705	0.75556
ILMN_1706706	WDR68	Homo sapiens WD repeat domain 68 (WDR68), transcript variant 2, mRNA.	7.99101	0.000494477	0.175725	0.701519
ILMN_1765132	LACTB	Homo sapiens lactamase, beta (LACTB), nuclear gene encoding mitochondrial protein, transcript variant 1, mRNA.	20.2329	1.29559e-06	0.00920838	0.856133
ILMN_2281502	DHRS9	Homo sapiens dehydrogenase/reductase (SDR family) member 9 (DHRS9), transcript variant 1, mRNA.	13.3271	2.22502e-05	0.0521774	0.796737
ILMN_1703335	LACTB	Homo sapiens lactamase, beta (LACTB), nuclear gene encoding mitochondrial protein, transcript variant 1, mRNA.	9.60755	0.000171019	0.118587	0.738613
ILMN_1654543	MED6	Homo sapiens mediator complex subunit 6 (MED6), mRNA.	10.3687	0.000108142	0.104705	0.753063
ILMN_1722648	SF3B4	Homo sapiens splicing factor 3b, subunit 4, 49kDa (SF3B4), mRNA.	8.02301	0.000483563	0.175725	0.702355
ILMN_1791569	PLXNA1	Homo sapiens plexin A1 (PLXNA1), mRNA.	8.0026	0.000490493	0.175725	0.701822
ILMN_1695420	CLTA	Homo sapiens clathrin, light chain (Lca) (CLTA), transcript variant 2, mRNA.	7.80755	0.000562598	0.188172	0.696633
ILMN_1674934	FOXF2	Homo sapiens forkhead box F2 (FOXF2), mRNA.	8.81391	0.000283413	0.144254	0.721629
ILMN_1671800	LOC643911	PREDICTED: Homo sapiens hypothetical LOC643911 (LOC643911), mRNA.	8.95796	0.000258015	0.144254	0.724874
ILMN_1757736	IRX5	Homo sapiens iroquois homeobox 5 (IRX5), mRNA.	12.6778	3.07333e-05	0.0624106	0.788529
ILMN_1782412	IRX2	Homo sapiens iroquois homeobox 2 (IRX2), mRNA.	15.5922	7.86209e-06	0.0319313	0.820979
ILMN_1709153	PRR16	Homo sapiens proline rich 16 (PRR16), mRNA.	8.39861	0.000373673	0.154022	0.71183
ILMN_1787981	MFAP2	Homo sapiens microfibrillar-associated protein 2 (MFAP2), transcript variant 1, mRNA.	8.54696	0.000338191	0.144254	0.715409
ILMN_1864685	HS.552087	Homo sapiens cDNA clone IMAGE:5922621, partial cds	10.7973	8.44055e-05	0.0939959	0.760518	SLIT3 - slit guidance ligand 3	The protein encoded by this gene is secreted, likely interacting with roundabout homolog receptors to effect cell migration. Two transcript variants encoding different isoforms have been found for this gene.
ILMN_1771627	ZMIZ1	Homo sapiens zinc finger, MIZ-type containing 1 (ZMIZ1), mRNA.	12.1307	4.07426e-05	0.0724529	0.781079
ILMN_1805999	MYO1D	Homo sapiens myosin ID (MYO1D), mRNA.	11.8353	4.7629e-05	0.0724529	0.776834
ILMN_2140559	IRX5	Homo sapiens iroquois homeobox protein 5 (IRX5), mRNA.	7.81106	0.0005612	0.188172	0.696728
ILMN_1691575	SNX2	Homo sapiens sorting nexin 2 (SNX2), mRNA.	7.66612	0.00062227	0.194408	0.692756
ILMN_1661886	APEX1	Homo sapiens APEX nuclease (multifunctional DNA repair enzyme) 1 (APEX1), transcript variant 3, mRNA.	7.74904	0.000586474	0.193877	0.695041
ILMN_2083946	TGFA	Homo sapiens transforming growth factor, alpha (TGFA), mRNA.	7.81103	0.000561212	0.188172	0.696727
ILMN_1713764	LOC440928	PREDICTED: Homo sapiens hypothetical LOC440928 (LOC440928), mRNA.	7.90918	0.000523656	0.181555	0.699359	DISCONTINUED/WITHDRAWN
ILMN_1730077	RPUSD2	Homo sapiens RNA pseudouridylate synthase domain containing 2 (RPUSD2), mRNA.	10.7653	8.59618e-05	0.0939959	0.759977
ILMN_1777066	NIF3L1	Homo sapiens NIF3 NGG1 interacting factor 3-like 1 (S. pombe) (NIF3L1), mRNA.	13.9304	1.66549e-05	0.0521774	0.803813
ILMN_1731354	PARL	Homo sapiens presenilin associated, rhomboid-like (PARL), nuclear gene encoding mitochondrial protein, transcript variant 2, mRNA.	9.64237	0.000167381	0.118587	0.739311
ILMN_2341467	PARL	Homo sapiens presenilin associated, rhomboid-like (PARL), nuclear gene encoding mitochondrial protein, transcript variant 1, mRNA.	8.05374	0.000473334	0.174765	0.703154
ILMN_1753482	FAM86C	Homo sapiens family with sequence similarity 86, member C (FAM86C), transcript variant 2, mRNA.	9.40798	0.000193652	0.128035	0.73454
ILMN_2408001	RFWD2	Homo sapiens ring finger and WD repeat domain 2 (RFWD2), transcript variant 1, mRNA.	9.06492	0.000240796	0.144254	0.727234
ILMN_1661002	RFWD2	Homo sapiens ring finger and WD repeat domain 2 (RFWD2), transcript variant 1, mRNA.	8.39805	0.000373814	0.154022	0.711817
ILMN_1799516	DNAJC9	Homo sapiens DnaJ (Hsp40) homolog, subfamily C, member 9 (DNAJC9), mRNA.	8.36596	0.000382025	0.154628	0.711031
ILMN_1656424	SNRPE	Homo sapiens small nuclear ribonucleoprotein polypeptide E (SNRPE), mRNA.	9.62775	0.000168898	0.118587	0.739019
ILMN_1751439	EMX2	Homo sapiens empty spiracles homeobox 2 (EMX2), mRNA.	21.0184	9.88217e-07	0.00920838	0.860761
ILMN_2187746	EMX2	Homo sapiens empty spiracles homeobox 2 (EMX2), mRNA.	13.3287	2.2233e-05	0.0521774	0.796756
ILMN_1678655	PNLIPRP3	Homo sapiens pancreatic lipase-related protein 3 (PNLIPRP3), mRNA.	8.69551	0.000306384	0.144254	0.718904
ILMN_1810533	SLC6A15	Homo sapiens solute carrier family 6, member 15 (SLC6A15), transcript variant 1, mRNA.	8.91811	0.000264776	0.144254	0.723984
ILMN_2126038	STMN2	Homo sapiens stathmin-like 2 (STMN2), mRNA.	11.0421	7.34975e-05	0.0939959	0.764577
ILMN_1795679	STMN2	Homo sapiens stathmin-like 2 (STMN2), mRNA.	8.65026	0.000315705	0.144254	0.717848
ILMN_3236443	ALX1	Homo sapiens ALX homeobox 1 (ALX1), mRNA.	9.74919	0.000156747	0.118587	0.741429

## Sheet: Suppl. doc. Table 5
Supplemental Table 5: Two-group comparison between ScAT (including abdomen, upper arm, upper leg) and buccal AT.
[user comment]	sc (upper leg, abdomen, upper arm) vs. buccal
[unique identifier]	PROBE_ID						Cluster3
[total variables]	28430
[selected variables]	46
[total samples]	54
[selected samples]	17						Tissue Type
[prefilter sigma]	0
[statistical test]	Two group comparison by Cluster3: subcutaneous <> other
[p value]	7.71096e-05
[q value]	0.05
PROBE_ID	ILMN_GENE	DEFINITION	t-statistic	p-value	q-value	Notes from NCBI Gene
[variables] ordered for t-statistic and p-value			effect direction for subcutaneous samples
ILMN_3279449	LOC728052	PREDICTED: Homo sapiens similar to hCG2031213 (LOC728052), mRNA.	-10.9766	6.04118e-08	0.000858754	DISCONTINUED/WITHDRAWN
ILMN_1671076	BAI3	Homo sapiens brain-specific angiogenesis inhibitor 3 (BAI3), mRNA.	-10.28	1.3048e-07	0.00123652	ADGRB3 - adhesion G protein-coupled receptor B3	This p53-target gene encodes a brain-specific angiogenesis inhibitor, a seven-span transmembrane protein, and is thought to be a member of the secretin receptor family. Brain-specific angiogenesis proteins BAI2 and BAI3 are similar to BAI1 in structure, have similar tissue specificities, and may also play a role in angiogenesis.
ILMN_1794818	LHX8	Homo sapiens LIM homeobox 8 (LHX8), mRNA.	-9.6783	2.62588e-07	0.00186634	LIM homeobox 8	The protein encoded by this gene is a member of the LIM homeobox family of proteins, which are involved in patterning and differentiation of various tissue types. These proteins contain two tandemly repeated cysteine-rich double-zinc finger motifs known as LIM domains, in addition to a DNA-binding homeodomain. This family member is a transcription factor that plays a role in tooth morphogenesis. …
ILMN_1772312	BARX1	Homo sapiens BARX homeobox 1 (BARX1), mRNA.	-8.7666	8.09915e-07	0.00460518	BARX homeobox 1	This gene encodes a member of the Bar subclass of homeobox transcription factors. Studies of the mouse and chick homolog suggest the encoded protein may play a role in developing teeth and craniofacial mesenchyme of neural crest origin. The protein may also be associated with differentiation of stomach epithelia.
ILMN_1731506	PAX9	Homo sapiens paired box 9 (PAX9), mRNA.	-8.12115	1.89614e-06	0.00898455	paired box 9	This gene is a member of the paired box (PAX) family of transcription factors. Members of this gene family typically contain a paired box domain, an octapeptide, and a paired-type homeodomain. These genes play critical roles during fetal development and cancer growth. Mice lacking this gene exhibit impaired development of organs, musculature and the skeleton, including absent and abnormally devel…
ILMN_1807554	EYA1	Homo sapiens eyes absent homolog 1 (Drosophila) (EYA1), transcript variant 1, mRNA.	-7.5487	4.19791e-06	0.0170495	EYA transcriptional coactivator and phosphatase 1	This gene encodes a member of the eyes absent (EYA) family of proteins. The encoded protein may play a role in the developing kidney, branchial arches, eye, and ear. Mutations of this gene have been associated with branchiootorenal dysplasia syndrome, branchiootic syndrome, and sporadic cases of congenital cataracts and ocular anterior segment anomalies. A similar protein in mice can act as a tra…
ILMN_1801443	TSKU	Homo sapiens tsukushin (TSKU), mRNA.	-6.941	1.02037e-05	0.0204834	tsukushi, small leucine rich proteoglycan
ILMN_2394523	TMEM231	Homo sapiens transmembrane protein 231 (TMEM231), transcript variant 3, mRNA.	-6.63974	1.61332e-05	0.025178	transmembrane protein 231	This gene encodes a transmembrane protein, which is a component of the B9 complex involved in the formation of the diffusion barrier between the cilia and plasma membrane. Mutations in this gene cause Joubert syndrome (JBTS). Multiple alternatively spliced transcript variants have been found for this gene.
ILMN_1674072	RBAK	Homo sapiens RB-associated KRAB zinc finger (RBAK), mRNA.	-6.5867	1.75103e-05	0.025178	RB associated KRAB zinc finger	This gene encodes a nuclear protein which interacts with the tumor suppressor retinoblastoma 1. The two interacting proteins are thought to act as a transcriptional repressor for promoters which are activated by the E2F1 transcription factor. This protein contains a Kruppel-associated box (KRAB), which is a transcriptional repressor motif. Read-through transcripts that include exons from the down…
ILMN_1759487	EGFLAM	Homo sapiens EGF-like, fibronectin type III and laminin G domains (EGFLAM), transcript variant 4, mRNA.	-6.5793	1.77123e-05	0.025178	EGF like, fibronectin type III and laminin G domains
ILMN_1786197	NR2F1	Homo sapiens nuclear receptor subfamily 2, group F, member 1 (NR2F1), mRNA.	-6.37717	2.42919e-05	0.0291731	nuclear receptor subfamily 2 group F member 1	The protein encoded by this gene is a nuclear hormone receptor and transcriptional regulator. The encoded protein acts as a homodimer and binds to 5'-AGGTCA-3' repeats. Defects in this gene are a cause of Bosch-Boonstra optic atrophy syndrome (BBOAS).
ILMN_1782761	ARHGAP20	Homo sapiens Rho GTPase activating protein 20 (ARHGAP20), mRNA.	-6.35195	2.52781e-05	0.0291731	Rho GTPase activating protein 20	The protein encoded by this gene is an activator of RHO-type GTPases, transducing a signal from RAP1 to RHO and impacting neurite outgrowth.
ILMN_2325534	KCNIP2	Homo sapiens Kv channel interacting protein 2 (KCNIP2), transcript variant 1, mRNA.	-6.22237	3.10575e-05	0.0308052	potassium voltage-gated channel interacting protein 2	This gene encodes a member of the family of voltage-gated potassium (Kv) channel-interacting proteins (KCNIPs), which belongs to the recoverin branch of the EF-hand superfamily. Members of the KCNIP family are small calcium binding proteins. They all have EF-hand-like domains, and differ from each other in the N-terminus. They are integral subunit components of native Kv4 channel complexes. They …
ILMN_2340131	MAPK10	Homo sapiens mitogen-activated protein kinase 10 (MAPK10), transcript variant 3, mRNA.	-6.22082	3.11345e-05	0.0308052	mitogen-activated protein kinase 10	The protein encoded by this gene is a member of the MAP kinase family. MAP kinases act as integration points for multiple biochemical signals and are involved in a wide variety of cellular processes, such as proliferation, differentiation, transcription regulation and development. This kinase is specifically expressed in a subset of neurons in the nervous system and is activated by threonine and …
ILMN_1769556	C5ORF23	Homo sapiens chromosome 5 open reading frame 23 (C5orf23), mRNA.	-6.12854	3.61033e-05	0.0326585	NPR3 - natriuretic peptide receptor 3	This gene encodes one of three natriuretic peptide receptors. Natriutetic peptides are small peptides which regulate blood volume and pressure, pulmonary hypertension, and cardiac function as well as some metabolic and growth processes. The product of this gene encodes a natriuretic peptide receptor responsible for clearing circulating and extracellular natriuretic peptides through endocytosis of…
ILMN_1798663	MAB21L2	PREDICTED: Homo sapiens mab-21-like 2 (C. elegans) (MAB21L2), mRNA.	-6.11736	3.67595e-05	0.0326585	mab-21 like 2	This gene is similar to the C. elegans MAB-21 cell fate-determining gene, a downstream target of transforming growth factor-beta signaling. It is thought that this gene may be involved in neural development. The protein encoded by this gene is primarily nuclear, although some cytoplasmic localization has been observed.
ILMN_1696391	LEPR	Homo sapiens leptin receptor (LEPR), transcript variant 1, mRNA.	-6.06625	3.99247e-05	0.0334761	leptin receptor	The protein encoded by this gene belongs to the gp130 family of cytokine receptors that are known to stimulate gene transcription via activation of cytosolic STAT proteins. This protein is a receptor for leptin (an adipocyte-specific hormone that regulates body weight), and is involved in the regulation of fat metabolism, as well as in a novel hematopoietic pathway that is required for normal lym…
ILMN_1777591	C10ORF65	Homo sapiens chromosome 10 open reading frame 65 (C10orf65), mRNA.	-6.02451	4.2722e-05	0.0347025	HOGA1 - 4-hydroxy-2-oxoglutarate aldolase 1	PMID:20797690 They propose that this gene encodes mitochondrial 4-hydroxyl-2-oxoglutarate aldolase (EC 4.1.3.16), which catalyzes the final step in the metabolic pathway of hydroxyproline, releasing glyoxylate and pyruvate. This gene is predominantly expressed in the liver and kidney, and mutations in this gene are found in patients with primary hyperoxalurea type III. Alternatively spliced trans…
ILMN_3239861	C10ORF140	Homo sapiens chromosome 10 open reading frame 140 (C10orf140), mRNA.	-5.99044	4.51577e-05	0.035662	SKIDA1 - SKI/DACH domain containing 1
ILMN_1734630	ALPK3	Homo sapiens alpha-kinase 3 (ALPK3), mRNA.	-5.9573	4.76682e-05	0.0357697	alpha kinase 3
ILMN_1653001	CABLES1	Homo sapiens Cdk5 and Abl enzyme substrate 1 (CABLES1), transcript variant 1, mRNA.	-5.91521	5.10701e-05	0.0372288	Cdk5 and Abl enzyme substrate 1	This gene encodes a protein involved in regulation of the cell cycle through interactions with several cyclin-dependent kinases. One study (PMID: 16177568) reported aberrant splicing of transcripts from this gene which results in removal of the cyclin binding domain only in human cancer cells, and reduction in gene expression was shown in colorectal cancers (PMID: 17982127).Multiple transcript va…
ILMN_1810159	FLJ90650	Homo sapiens laeverin (FLJ90650), mRNA.	-5.82846	5.89113e-05	0.04085	LVRN - laeverin
ILMN_2204215	HHIP	Homo sapiens hedgehog interacting protein (HHIP), mRNA.	-5.78368	6.34457e-05	0.041948	hedgehog interacting protein	This gene encodes a member of the hedgehog-interacting protein (HHIP) family. The hedgehog (HH) proteins are evolutionarily conserved protein, which are important morphogens for a wide range of developmental processes, including anteroposterior patterns of limbs and regulation of left-right asymmetry in embryonic development. Multiple cell-surface receptors are responsible for transducing and/or …
ILMN_2329735	ECM1	Homo sapiens extracellular matrix protein 1 (ECM1), transcript variant 2, mRNA.	12.4528	1.33849e-08	0.000380533	extracellular matrix protein 1	This gene encodes a soluble protein that is involved in endochondral bone formation, angiogenesis, and tumor biology. It also interacts with a variety of extracellular and structural proteins, contributing to the maintenance of skin integrity and homeostasis. Mutations in this gene are associated with lipoid proteinosis disorder (also known as hyalinosis cutis et mucosae or Urbach-Wiethe disease)…
ILMN_1713993	UBAC2	Homo sapiens UBA domain containing 2 (UBAC2), mRNA.	7.06355	8.49787e-06	0.0204834	UBA domain containing 2
ILMN_1674908	HOXB5	Homo sapiens homeobox B5 (HOXB5), mRNA.	7.04256	8.76706e-06	0.0204834	homeobox B5	This gene is a member of the Antp homeobox family and encodes a nuclear protein with a homeobox DNA-binding domain. It is included in a cluster of homeobox B genes located on chromosome 17. The encoded protein functions as a sequence-specific transcription factor that is involved in lung and gut development. Increased expression of this gene is associated with a distinct biologic subset of acute …
ILMN_1684554	COL16A1	Homo sapiens collagen, type XVI, alpha 1 (COL16A1), mRNA.	7.02598	8.98612e-06	0.0204834	collagen type XVI alpha 1 chain	This gene encodes the alpha chain of type XVI collagen, a member of the FACIT collagen family (fibril-associated collagens with interrupted helices). Members of this collagen family are found in association with fibril-forming collagens such as type I and II, and serve to maintain the integrity of the extracellular matrix. High levels of type XVI collagen have been found in fibroblasts and kerati…
ILMN_2051972	GPC3	Homo sapiens glypican 3 (GPC3), mRNA.	7.02325	9.02284e-06	0.0204834	glypican 3	Cell surface heparan sulfate proteoglycans are composed of a membrane-associated protein core substituted with a variable number of heparan sulfate chains. Members of the glypican-related integral membrane proteoglycan family (GRIPS) contain a core protein anchored to the cytoplasmic membrane via a glycosyl phosphatidylinositol linkage. These proteins may play a role in the control of cell divisi…
ILMN_2311166	ITGB5	Homo sapiens integrin, beta 5 (ITGB5), mRNA. XM_944688 XM_944693	6.99865	9.36006e-06	0.0204834	integrin subunit beta 5	This gene encodes a beta subunit of integrin, which can combine with different alpha chains to form a variety of integrin heterodimers. Integrins are integral cell-surface receptors that participate in cell adhesion as well as cell-surface mediated signaling. The alphav beta5 integrin is involved in adhesion to vitronectin.
ILMN_1762106	MMP2	Homo sapiens matrix metallopeptidase 2 (gelatinase A, 72kDa gelatinase, 72kDa type IV collagenase) (MMP2), mRNA.	6.91558	1.06009e-05	0.0204834	matrix metallopeptidase 2	This gene is a member of the matrix metalloproteinase (MMP) gene family, that are zinc-dependent enzymes capable of cleaving components of the extracellular matrix and molecules involved in signal transduction. The protein encoded by this gene is a gelatinase A, type IV collagenase, that contains three fibronectin type II repeats in its catalytic site that allow binding of denatured type IV and V…
ILMN_2307861	COL6A3	Homo sapiens collagen, type VI, alpha 3 (COL6A3), transcript variant 1, mRNA.	6.88582	1.10868e-05	0.0204834
ILMN_1785404	FGFBP1	Homo sapiens fibroblast growth factor binding protein 1 (FGFBP1), mRNA.	6.85998	1.15278e-05	0.0204834	fibroblast growth factor binding protein 1	This gene encodes a secreted fibroblast growth factor carrier protein. The encoded protein plays a critical role in cell proliferation, differentiation and migration by binding to fibroblast growth factors and potentiating their biological effects on target cells. The encoded protein may also play a role in tumor growth as an angiogenic switch molecule, and expression of this gene has been associ…
ILMN_1812644	RGR	Homo sapiens retinal G protein coupled receptor (RGR), transcript variant 2, mRNA.	6.74476	1.3733e-05	0.0229664	retinal G protein coupled receptor	This gene encodes a putative retinal G-protein coupled receptor. The gene is a member of the opsin subfamily of the 7 transmembrane, G-protein coupled receptor 1 family. Like other opsins which bind retinaldehyde, it contains a conserved lysine residue in the seventh transmembrane domain. The protein acts as a photoisomerase to catalyze the conversion of all-trans-retinal to 11-cis-retinal. The r…
ILMN_1810274	HOXB2	Homo sapiens homeobox B2 (HOXB2), mRNA.	6.38764	2.38943e-05	0.0291731	homeobox B2	This gene is a member of the Antp homeobox family and encodes a nuclear protein with a homeobox DNA-binding domain. It is included in a cluster of homeobox B genes located on chromosome 17. The encoded protein functions as a sequence-specific transcription factor that is involved in development. Increased expression of this gene is associated with pancreatic cancer.
ILMN_3290428	LOC284297	PREDICTED: Homo sapiens hypothetical LOC284297 (LOC284297), mRNA.	6.36562	2.47383e-05	0.0291731
ILMN_1733756	COL12A1	Homo sapiens collagen, type XII, alpha 1 (COL12A1), transcript variant short, mRNA.	6.31907	2.66279e-05	0.0291731	collagen type XII alpha 1 chain	This gene encodes the alpha chain of type XII collagen, a member of the FACIT (fibril-associated collagens with interrupted triple helices) collagen family. Type XII collagen is a homotrimer found in association with type I collagen, an association that is thought to modify the interactions between collagen I fibrils and the surrounding matrix. Alternatively spliced transcript variants encoding d…
ILMN_1658333	ECM1	Homo sapiens extracellular matrix protein 1 (ECM1), transcript variant 1, mRNA.	6.31785	2.66795e-05	0.0291731
ILMN_1654331	HOXB4	Homo sapiens homeo box B4 (HOXB4), mRNA.	6.21505	3.14228e-05	0.0308052	homeobox B4	This gene is a member of the Antp homeobox family and encodes a nuclear protein with a homeobox DNA-binding domain. It is included in a cluster of homeobox B genes located on chromosome 17. The encoded protein functions as a sequence-specific transcription factor that is involved in development. Intracellular or ectopic expression of this protein expands hematopoietic stem and progenitor cells in…
ILMN_1678842	THBS2	Homo sapiens thrombospondin 2 (THBS2), mRNA.	6.13365	3.58074e-05	0.0326585	thrombospondin 2	The protein encoded by this gene belongs to the thrombospondin family. It is a disulfide-linked homotrimeric glycoprotein that mediates cell-to-cell and cell-to-matrix interactions. This protein has been shown to function as a potent inhibitor of tumor growth and angiogenesis. Studies of the mouse counterpart suggest that this protein may modulate the cell surface properties of mesenchymal cells …
ILMN_1812461	WISP2	Homo sapiens WNT1 inducible signaling pathway protein 2 (WISP2), mRNA.	6.06455	4.00347e-05	0.0334761	WNT1 inducible signaling pathway protein 2	This gene encodes a member of the WNT1 inducible signaling pathway (WISP) protein subfamily, which belongs to the connective tissue growth factor (CTGF) family. WNT1 is a member of a family of cysteine-rich, glycosylated signaling proteins that mediate diverse developmental processes. The CTGF family members are characterized by four conserved cysteine-rich domains: insulin-like growth factor-bin…
ILMN_1747023	PTGIR	Homo sapiens prostaglandin I2 (prostacyclin) receptor (IP) (PTGIR), mRNA.	5.95548	4.78103e-05	0.0357697	prostaglandin I2 receptor	The protein encoded by this gene is a member of the G-protein coupled receptor family 1 and has been shown to be a receptor for prostacyclin. Prostacyclin, the major product of cyclooxygenase in macrovascular endothelium, elicits a potent vasodilation and inhibition of platelet aggregation through binding to this receptor.
ILMN_1803429	CD44	Homo sapiens CD44 molecule (Indian blood group) (CD44), transcript variant 4, mRNA.	5.85295	5.65775e-05	0.0402124	CD44 molecule	The protein encoded by this gene is a cell-surface glycoprotein involved in cell-cell interactions, cell adhesion and migration. It is a receptor for hyaluronic acid (HA) and can also interact with other ligands, such as osteopontin, collagens, and matrix metalloproteinases (MMPs). This protein participates in a wide variety of cellular functions including lymphocyte activation, recirculation and…
ILMN_1758895	CTSK	Homo sapiens cathepsin K (CTSK), mRNA.	5.78835	6.29567e-05	0.041948	cathepsin K	The protein encoded by this gene is a lysosomal cysteine proteinase involved in bone remodeling and resorption. This protein, which is a member of the peptidase C1 protein family, is predominantly expressed in osteoclasts. However, the encoded protein is also expressed in a significant fraction of human breast cancers, where it could contribute to tumor invasiveness. Mutations in this gene are th…
ILMN_1706643	COL6A3	Homo sapiens collagen, type VI, alpha 3 (COL6A3), transcript variant 3, mRNA.	5.75503	6.6538e-05	0.0429926	collagen type VI alpha 3 chain	This gene encodes the alpha-3 chain, one of the three alpha chains of type VI collagen, a beaded filament collagen found in most connective tissues. The alpha-3 chain of type VI collagen is much larger than the alpha-1 and -2 chains. This difference in size is largely due to an increase in the number of subdomains, similar to von Willebrand Factor type A domains, that are found in the amino termi…
ILMN_1651776	FHOD1	Homo sapiens formin homology 2 domain containing 1 (FHOD1), mRNA.	5.69171	7.39472e-05	0.0467182	formin homology 2 domain containing 1	This gene encodes a protein which is a member of the formin/diaphanous family of proteins. The gene is ubiquitously expressed but is found in abundance in the spleen. The encoded protein has sequence homology to diaphanous and formin proteins within the Formin Homology (FH)1 and FH2 domains. It also contains a coiled-coil domain, a collagen-like domain, two nuclear localization signals, and sever…
ILMN_1854469	HS.100261	Homo sapiens cDNA FLJ26539 fis, clone KDN09310	5.66669	7.71096e-05	0.0476571	BICC1 - Bic C family RNA binding protein 1	This gene encodes an RNA-binding protein that is active in regulating gene expression by modulating protein translation during embryonic development. Mouse studies identified the corresponding protein to be under strict control during cell differentiation and to be a maternally provided gene product.

## Sheet: Suppl. doc. Table 5.1
Supplemental Table 5.1: Gene set enrichment analysis using DAVID – input: genes up-regulated in buccal AT (Suppl. Table 5).
DAVID Buccal AT (Bichat) up
Category	Term	Count	PValue	Genes	Fold Enrichment	Bonferroni	Benjamini	FDR		Category	Term	Count	PValue	Genes	Fold Enrichment	Bonferroni	Benjamini	FDR
GOTERM_BP_FAT	GO:0007399~nervous system development	8	0.00763315	EYA1, BARX1, HHIP, LHX8, KCNIP2, MAB21L2, TSKU, NR2F1	3.06912	0.995561	0.995561	10.9265		KEGG_PATHWAY	hsa04920:Adipocytokine signaling pathway	2	0.0399179	LEPR, MAPK10	39.4857	0.884564	0.884564	32.7966
GOTERM_BP_FAT	GO:0048699~generation of neurons	6	0.0157909	EYA1, HHIP, LHX8, KCNIP2, TSKU, NR2F1	3.68091	0.999987	0.996399	21.3652		KEGG_PATHWAY	hsa04932:Non-alcoholic fatty liver disease (NAFLD)	2	0.0846037	LEPR, MAPK10	18.3046	0.990768	0.903918	57.7876
GOTERM_BP_FAT	GO:0022008~neurogenesis	6	0.0203961	EYA1, HHIP, LHX8, KCNIP2, TSKU, NR2F1	3.45197	1	0.992221	26.7418
GOTERM_BP_FAT	GO:0009887~organ morphogenesis	5	0.0236713	EYA1, PAX9, HHIP, LHX8, TSKU	4.19607	1	0.985509	30.3545
GOTERM_BP_FAT	GO:0030182~neuron differentiation	5	0.0465719	EYA1, LHX8, KCNIP2, TSKU, NR2F1	3.39519	1	0.998822	51.3332
GOTERM_BP_FAT	GO:0010171~body morphogenesis	2	0.0534047	PAX9, MAB21L2	34.6875	1	0.998446	56.3419
GOTERM_BP_FAT	GO:0007166~cell surface receptor signaling pathway	7	0.0704288	EYA1, BARX1, TMEM231, LEPR, HHIP, MAPK10, TSKU	2.1834	1	0.999374	66.8071
GOTERM_BP_FAT	GO:0021954~central nervous system neuron development	2	0.078026	LHX8, TSKU	23.4507	1	0.999238	70.6757
GOTERM_BP_FAT	GO:0007389~pattern specification process	3	0.0873037	EYA1, BARX1, HHIP	5.72821	1	0.999235	74.8291
GOTERM_BP_FAT	GO:0048666~neuron development	4	0.0941566	LHX8, KCNIP2, TSKU, NR2F1	3.45078	1	0.99908	77.5368

## Sheet: Suppl. doc. Table 6
Supplemental Table 6: Two-group comparison between ScAT (including abdomen, upper arm, upper leg) and heel AT.
[user comment]	sc (upper leg, abdomen, upper arm) vs. heel
[unique identifier]	PROBE_ID					Cluster3
[total variables]	28430
[selected variables]	84
[total samples]	54
[selected samples]	16					Tissue Type
[prefilter sigma]	0
[statistical test]	Two group comparison by Cluster3: subcutaneous <> other
[p value]	0.001
[q value]	0.332598
PROBE_ID	ILMN_GENE	DEFINITION	t-statistic	p-value	q-value	Notes from NCBI Gene
[variables] ordered for t-statistic and p-value			effect direction for subcutaneous samples
ILMN_1731349	HOXA13	Homo sapiens homeobox A13 (HOXA13), mRNA.	-12.7039	2.5561e-08	0.000726698	homeobox A13	In vertebrates, the genes encoding the class of transcription factors called homeobox genes are found in clusters named A, B, C, and D on four separate chromosomes. Expression of these proteins is spatially and temporally regulated during embryonic development. This gene is part of the A cluster on chromosome 7 and encodes a DNA-binding transcription factor which may regulate gene expression, mor…
ILMN_1729325	ALX3	Homo sapiens aristaless-like homeobox 3 (ALX3), mRNA.	-10.0789	3.28937e-07	0.00467584	ALX homeobox 3
ILMN_1807016	LHX2	Homo sapiens LIM homeobox 2 (LHX2), mRNA.	-8.84469	1.3264e-06	0.0104204	LIM homeobox 2	This gene encodes a protein belonging to a large protein family, members of which carry the LIM domain, a unique cysteine-rich zinc-binding domain. The encoded protein may function as a transcriptional regulator. The protein can recapitulate or rescue phenotypes in Drosophila caused by a related protein, suggesting conservation of function during evolution.
ILMN_1660552	BMP5	Homo sapiens bone morphogenetic protein 5 (BMP5), mRNA.	-8.76076	1.46611e-06	0.0104204	bone morphogenetic protein 5	This gene encodes a secreted ligand of the TGF-beta (transforming growth factor-beta) superfamily of proteins. Ligands of this family bind various TGF-beta receptors leading to recruitment and activation of SMAD family transcription factors that regulate gene expression. The encoded preproprotein is proteolytically processed to generate each subunit of the disulfide-linked homodimer, which plays …
ILMN_1726250	CPAMD8	Homo sapiens C3 and PZP-like, alpha-2-macroglobulin domain containing 8 (CPAMD8), mRNA.	-8.3787	2.33442e-06	0.0132735	C3 and PZP like, alpha-2-macroglobulin domain containing 8	This gene encodes a member of the protease inhibitor I39 (alpha-2-macroglobulin) family of proteins. These proteins are important in innate and acquired immunity. The encoded protein is membrane-associated and proteolytically processed to generate two chains. Mutations in this gene cause a form of anterior segment dysgenesis, a developmental disorder of the eye.
ILMN_1711888	COBL	Homo sapiens cordon-bleu homolog (mouse) (COBL), mRNA.	-7.23077	1.04175e-05	0.0493615	cordon-bleu WH2 repeat protein	This gene encodes a protein that contains WH2 domains (WASP, Wiskott-Aldrich syndrome protein, homology domain-2) that interact with actin. The encoded actin regulator protein is required for growth and assembly of brush border microvilli that play a role in maintaining intestinal homeostasis. A similar protein in mouse functions in midbrain neural tube closure. A pseudogene of this gene is locat…
ILMN_2191902	ALX3	Homo sapiens ALX homeobox 3 (ALX3), mRNA.	-7.03392	1.3679e-05	0.0555563	ALX homeobox 3	This gene encodes a nuclear protein with a homeobox DNA-binding domain that functions as a transcriptional regulator involved in cell-type differentiation and development. Preferential methylation of this gene's promoter is associated with advanced-stage neuroblastoma tumors.
ILMN_2130514	FAM76B	Homo sapiens family with sequence similarity 76, member B (FAM76B), mRNA.	-6.93587	1.56955e-05	0.0557779	family with sequence similarity 76 member B
ILMN_1800958	ALS2CR4	Homo sapiens amyotrophic lateral sclerosis 2 (juvenile) chromosome region, candidate 4 (ALS2CR4), transcript variant 1, mRNA.	-6.77193	1.98076e-05	0.0600925	TMEM237 - transmembrane protein 237	The protein encoded by this gene is a tetraspanin protein that is thought to be involved in WNT signaling. Defects in this gene are a cause of Joubert syndrome-14. Two transcript variants encoding different isoforms have been found for this gene.
ILMN_1753370	ABTB2	Homo sapiens ankyrin repeat and BTB (POZ) domain containing 2 (ABTB2), mRNA.	-6.66577	2.30718e-05	0.0600925	ankyrin repeat and BTB domain containing 2
ILMN_2052331	MYOC	Homo sapiens myocilin, trabecular meshwork inducible glucocorticoid response (MYOC), mRNA.	-6.66042	2.32507e-05	0.0600925	myocilin	MYOC encodes the protein myocilin, which is believed to have a role in cytoskeletal function. MYOC is expressed in many occular tissues, including the trabecular meshwork, and was revealed to be the trabecular meshwork glucocorticoid-inducible response protein (TIGR). The trabecular meshwork is a specialized eye tissue essential in regulating intraocular pressure, and mutations in MYOC have been …
ILMN_1657888	SALL1	Homo sapiens sal-like 1 (Drosophila) (SALL1), transcript variant 1, mRNA.	-6.31474	3.86182e-05	0.0828794	spalt like transcription factor 1	The protein encoded by this gene is a zinc finger transcriptional repressor and may be part of the NuRD histone deacetylase complex (HDAC). Defects in this gene are a cause of Townes-Brocks syndrome (TBS) as well as bronchio-oto-renal syndrome (BOR). Two transcript variants encoding different isoforms have been found for this gene.
ILMN_1711514	COCH	Homo sapiens coagulation factor C homolog, cochlin (Limulus polyphemus) (COCH), mRNA.	-6.24945	4.25794e-05	0.0828794	cochlin
ILMN_1736021	PRPF4B	Homo sapiens PRP4 pre-mRNA processing factor 4 homolog B (yeast) (PRPF4B), transcript variant 1, mRNA.	-6.23171	4.37282e-05	0.0828794	pre-mRNA processing factor 4B	Pre-mRNA splicing occurs in two sequential transesterification steps, and the protein encoded by this gene is thought to be involved in pre-mRNA splicing and in signal transduction. This protein belongs to a kinase family that includes serine/arginine-rich protein-specific kinases and cyclin-dependent kinases (CDKs). This protein is regarded as a CDK-like kinase (Clk) with homology to mitogen-act…
ILMN_1681675	RBM16	Homo sapiens RNA binding motif protein 16 (RBM16), mRNA.	-6.13104	5.09045e-05	0.0876382	SCAF8 - SR-related CTD associated factor 8
ILMN_2052335	MYOC	Homo sapiens myocilin, trabecular meshwork inducible glucocorticoid response (MYOC), mRNA.	-6.11191	5.24041e-05	0.0876382	myocilin
ILMN_1772677	CNOT4	Homo sapiens CCR4-NOT transcription complex, subunit 4 (CNOT4), transcript variant 1, mRNA.	-6.00101	6.20708e-05	0.0980374	CCR4-NOT transcription complex subunit 4	The protein encoded by this gene is a subunit of the CCR4-NOT complex, a global transcriptional regulator. The encoded protein interacts with CNOT1 and has E3 ubiquitin ligase activity. Several transcript variants encoding different isoforms have been found for this gene.
ILMN_1789879	WDR35	Homo sapiens WD repeat domain 35 (WDR35), transcript variant 1, mRNA.	-5.64915	0.000107425	0.149197	WD repeat domain 35	This gene encodes a member of the WD repeat protein family. WD repeats are minimally conserved regions of approximately 40 amino acids typically bracketed by gly-his and trp-asp (GH-WD), which may facilitate formation of heterotrimeric or multiprotein complexes. Members of this family are involved in a variety of cellular processes, including cell cycle progression, signal transduction, apoptosis…
ILMN_1676980	MTSS1	Homo sapiens metastasis suppressor 1 (MTSS1), mRNA.	-5.53132	0.000129586	0.149197	MTSS1, I-BAR domain containing
ILMN_1698685	MATN2	Homo sapiens matrilin 2 (MATN2), transcript variant 1, mRNA.	-5.51159	0.000133748	0.149197	matrilin 2	This gene encodes a member of the von Willebrand factor A domain containing protein family. This family of proteins is thought to be involved in the formation of filamentous networks in the extracellular matrices of various tissues. This protein contains five von Willebrand factor A domains. The specific function of this gene has not yet been determined. Two transcript variants encoding different…
ILMN_1776154	COG3	Homo sapiens component of oligomeric golgi complex 3 (COG3), mRNA.	-5.44582	0.000148661	0.149197	component of oligomeric golgi complex 3	This gene encodes a component of the conserved oligomeric Golgi (COG) complex which is composed of eight different subunits and is required for normal Golgi morphology and localization. Defects in the COG complex result in multiple deficiencies in protein glycosylation. The protein encoded by this gene is involved in ER-Golgi transport.[
ILMN_2150284	RNPC3	Homo sapiens RNA-binding region (RNP1, RRM) containing 3 (RNPC3), mRNA.	-5.44136	0.000149736	0.149197	RNA binding region (RNP1, RRM) containing 3	Two types of spliceosomes catalyze splicing of pre-mRNAs. The major U2-type spliceosome is found in all eukaryotes and removes U2-type introns, which represent more than 99% of pre-mRNA introns. The minor U12-type spliceosome is found in some eukaryotes and removes U12-type introns, which are rare and have distinct splice consensus signals. The U12-type spliceosome consists of several small nucle…
ILMN_1783675	ASB8	Homo sapiens ankyrin repeat and SOCS box-containing 8 (ASB8), mRNA.	-5.43553	0.00015115	0.149197	ankyrin repeat and SOCS box containing 8
ILMN_1674386	PITX1	Homo sapiens paired-like homeodomain transcription factor 1 (PITX1), mRNA.	-5.43032	0.000152426	0.149197	paired like homeodomain 1	This gene encodes a member of the RIEG/PITX homeobox family, which is in the bicoid class of homeodomain proteins. Members of this family are involved in organ development and left-right asymmetry. This protein acts as a transcriptional regulator involved in basal and hormone-regulated activity of prolactin.
ILMN_2094262	AMY1B	Homo sapiens amylase, alpha 1B (salivary) (AMY1B), mRNA.	-5.41051	0.000157385	0.149197	amylase, alpha 1B	Amylases are secreted proteins that hydrolyze 1,4-alpha-glucoside bonds in oligosaccharides and polysaccharides, and thus catalyze the first step in digestion of dietary starch and glycogen. The human genome has a cluster of several amylase genes that are expressed at high levels in either salivary gland or pancreas. This gene encodes an amylase isoenzyme produced by the salivary gland.
ILMN_1745991	GNRH1	Homo sapiens gonadotropin-releasing hormone 1 (luteinizing-releasing hormone) (GNRH1), transcript variant 1, mRNA.	-5.3913	0.000162353	0.149197	gonadotropin releasing hormone 1	This gene encodes a preproprotein that is proteolytically processed to generate a peptide that is a member of the gonadotropin-releasing hormone (GnRH) family of peptides. Alternative splicing results in multiple transcript variants, at least one of which is secreted and then cleaved to generate gonadoliberin-1 and GnRH-associated peptide 1. Gonadoliberin-1 stimulates the release of luteinizing a…
ILMN_3242229	LOC100133895	PREDICTED: Homo sapiens hypothetical protein LOC100133895 (LOC100133895), mRNA.	-5.38103	0.000165079	0.149197	DISCONTINUED/WITHDRAWN
ILMN_1798826	MRPS25	Homo sapiens mitochondrial ribosomal protein S25 (MRPS25), nuclear gene encoding mitochondrial protein, mRNA.	-5.37047	0.000167932	0.149197	mitochondrial ribosomal protein S25	Mammalian mitochondrial ribosomal proteins are encoded by nuclear genes and help in protein synthesis within the mitochondrion. Mitochondrial ribosomes (mitoribosomes) consist of a small 28S subunit and a large 39S subunit. They have an estimated 75% protein to rRNA composition compared to prokaryotic ribosomes, where this ratio is reversed. Another difference between mammalian mitoribosomes and …
ILMN_1813341	PTGFR	Homo sapiens prostaglandin F receptor (FP) (PTGFR), transcript variant 2, mRNA.	-5.29891	0.000188678	0.155197	prostaglandin F receptor	The protein encoded by this gene is member of the G-protein coupled receptor family. This protein is a receptor for prostaglandin F2-alpha (PGF2-alpha), which is known to be a potent luteolytic agent, and may also be involved in modulating intraocular pressure and smooth muscle contraction in uterus. Knockout studies in mice suggest that the interaction of PGF2-alpha with this receptor may initia…
ILMN_1678494	ZNF438	Homo sapiens zinc finger protein 438 (ZNF438), mRNA.	-5.27584	0.000195928	0.155197	zinc finger protein 438
ILMN_2256765	CDC16	Homo sapiens cell division cycle 16 homolog (S. cerevisiae) (CDC16), transcript variant 2, mRNA.	-5.27399	0.000196521	0.155197	cell division cycle 16	The protein encoded by this gene functions as a protein ubiquitin ligase and is a component of the multiprotein APC complex. The APC complex is a cyclin degradation system that governs exit from mitosis by targeting cell cycle proteins for degredation by the 26S proteasome. Each component protein of the APC complex is highly conserved among eukaryotic organisms. This protein, and other APC comple…
ILMN_1737635	RAD1	Homo sapiens RAD1 homolog (S. pombe) (RAD1), transcript variant 3, mRNA.	-5.1042	0.000259983	0.19344	RAD1 checkpoint DNA exonuclease	This gene encodes a component of a heterotrimeric cell cycle checkpoint complex, known as the 9-1-1 complex, that is activated to stop cell cycle progression in response to DNA damage or incomplete DNA replication. The 9-1-1 complex is recruited by RAD17 to affected sites where it may attract specialized DNA polymerases and other DNA repair effectors. Alternatively spliced transcript variants of …
ILMN_1703279	CXORF57	Homo sapiens chromosome X open reading frame 57 (CXorf57), mRNA.	-5.07665	0.000272163	0.19344	also known as RADX
ILMN_1729831	LOC388814	PREDICTED: Homo sapiens hypothetical LOC388814 (LOC388814), mRNA.	-4.98477	0.000317305	0.220024	DISCONTINUED/WITHDRAWN
ILMN_1757391	TMEM50B	Homo sapiens transmembrane protein 50B (TMEM50B), mRNA.	-4.94798	0.000337523	0.228471	transmembrane protein 50B
ILMN_1679483	INTS10	Homo sapiens integrator complex subunit 10 (INTS10), mRNA.	-4.8693	0.000385437	0.239931	integrator complex subunit 10	INTS10 is a subunit of the Integrator complex, which associates with the C-terminal domain of RNA polymerase II large subunit (POLR2A; MIM 180660) and mediates 3-prime end processing of small nuclear RNAs U1 (RNU1; MIM 180680) and U2 (RNU2; MIM 180690) (Baillat et al., 2005 [PubMed 16239144]).
ILMN_1666222	PHACTR3	Homo sapiens phosphatase and actin regulator 3 (PHACTR3), transcript variant 3, mRNA.	-4.86506	0.000388211	0.239931	phosphatase and actin regulator 3	This gene encodes a member of the phosphatase and actin regulator protein family. The encoded protein is associated with the nuclear scaffold in proliferating cells, and binds to actin and the catalytic subunit of protein phosphatase-1, suggesting that it functions as a regulatory subunit of protein phosphatase-1. Alternative splicing results in multiple transcript variants.
ILMN_2139125	LRFN5	Homo sapiens leucine rich repeat and fibronectin type III domain containing 5 (LRFN5), mRNA.	-4.83696	0.000407146	0.240024	leucine rich repeat and fibronectin type III domain containing 5	This gene encodes a protein that belongs to the leucine-rich repeat and fibronectin type III domain-containing family of proteins. A similar protein in mouse, a glycosylated transmembrane protein, is thought to function in presynaptic differentiation.
ILMN_1752927	KIAA1600	Homo sapiens KIAA1600 (KIAA1600), mRNA.	-4.8237	0.000416416	0.240024	FAM160B1 - family with sequence similarity 160 member B1
ILMN_1667372	LOC650517	PREDICTED: Homo sapiens similar to keratin 17, transcript variant 3 (LOC650517), mRNA.	-4.8177	0.000420685	0.240024	INFERRED KRT17P3 - keratin 17 pseudogene 3
ILMN_1738132	HOXA11	Homo sapiens homeobox A11 (HOXA11), mRNA.	-4.81568	0.000422131	0.240024	homeobox A11	In vertebrates, the genes encoding the class of transcription factors called homeobox genes are found in clusters named A, B, C, and D on four separate chromosomes. Expression of these proteins is spatially and temporally regulated during embryonic development. This gene is part of the A cluster on chromosome 7 and encodes a DNA-binding transcription factor which may regulate gene expression, mor…
ILMN_1778161	DNAJC25	Homo sapiens DnaJ (Hsp40) homolog, subfamily C , member 25 (DNAJC25), mRNA.	-4.79411	0.000437902	0.241503	DnaJ heat shock protein family (Hsp40) member C25
ILMN_1904054	HS.197076	Homo sapiens cDNA FLJ41747 fis, clone HSYRA2006873	-4.78901	0.000441722	0.241503	HOTAIR - HOX transcript antisense RNA	This gene is located within the Homeobox C (HOXC) gene cluster on chromosome 12 and is co-expressed with the HOXC genes. It functions through an RNA product, which binds lysine specific demethylase 1 (LSD1) and Polycomb repressive complex 2 (PRC2), and servers as a scaffold to assemble these regulators at the HOXD gene cluster, thereby promoting epigenetic repression of HOXD. This gene is highly …
ILMN_3251737	EEF1A1	Homo sapiens eukaryotic translation elongation factor 1 alpha 1 (EEF1A1), mRNA.	-4.77079	0.000455659	0.244122	eukaryotic translation elongation factor 1 alpha 1	This gene encodes an isoform of the alpha subunit of the elongation factor-1 complex, which is responsible for the enzymatic delivery of aminoacyl tRNAs to the ribosome. This isoform (alpha 1) is expressed in brain, placenta, lung, liver, kidney, and pancreas, and the other isoform (alpha 2) is expressed in brain, heart and skeletal muscle. This isoform is identified as an autoantigen in 66% of p…
ILMN_1701007	PON3	Homo sapiens paraoxonase 3 (PON3), mRNA.	-4.76055	0.000463686	0.244122	paraoxonase 3	This gene is a member of the paraoxonase family and lies in a cluster on chromosome 7 with the other two family members. The encoded protein is secreted into the bloodstream and associates with high-density lipoprotein (HDL). The protein also rapidly hydrolyzes lactones and can inhibit the oxidation of low-density lipoprotein (LDL), a function that is believed to slow the initiation and progressi…
ILMN_1813361	ANGPTL7	Homo sapiens angiopoietin-like 7 (ANGPTL7), mRNA.	-4.66818	0.000543192	0.26232	angiopoietin like 7
ILMN_1706498	DSE	Homo sapiens dermatan sulfate epimerase (DSE), transcript variant 1, mRNA.	-4.6541	0.000556503	0.26232	dermatan sulfate epimerase	The protein encoded by this gene is a tumor-rejection antigen. It is localized to the endoplasmic reticulum and functions to convert D-glucuronic acid to L-iduronic acid during the biosynthesis of dermatan sulfate. This antigen possesses tumor epitopes capable of inducing HLA-A24-restricted and tumor-specific cytotoxic T lymphocytes in cancer patients and may be useful for specific immunotherapy.…
ILMN_3247681	C2ORF68	Homo sapiens chromosome 2 open reading frame 68 (C2orf68), mRNA.	-4.63809	0.000572067	0.26232	also known as HCRCN81
ILMN_1795930	PTGER4	Homo sapiens prostaglandin E receptor 4 (subtype EP4) (PTGER4), mRNA.	-4.61269	0.000597687	0.269718	prostaglandin E receptor 4	The protein encoded by this gene is a member of the G-protein coupled receptor family. This protein is one of four receptors identified for prostaglandin E2 (PGE2). This receptor can activate T-cell factor signaling. It has been shown to mediate PGE2 induced expression of early growth response 1 (EGR1), regulate the level and stability of cyclooxygenase-2 mRNA, and lead to the phosphorylation of …
ILMN_3250798	C11ORF58	Homo sapiens chromosome 11 open reading frame 58 (C11orf58), transcript variant 2, mRNA.	-4.54425	0.000672853	0.284827	also known as SMAP, IMAGE145052
ILMN_2275583	LOC344405	Homo sapiens hypothetical LOC344405 (LOC344405), mRNA.	-4.53222	0.000687063	0.284827	PRORSD1P - prolyl-tRNA synthetase associated domain containing 1, pseudogene
ILMN_2395652	PTGFR	Homo sapiens prostaglandin F receptor (FP) (PTGFR), transcript variant 1, mRNA.	-4.52869	0.00069128	0.284827	prostaglandin F receptor
ILMN_2405190	VAPA	Homo sapiens VAMP (vesicle-associated membrane protein)-associated protein A, 33kDa (VAPA), transcript variant 2, mRNA.	-4.51233	0.000711227	0.285617	VAMP associated protein A	The protein encoded by this gene is a type IV membrane protein. It is present in the plasma membrane and intracellular vesicles. It may also be associated with the cytoskeleton. This protein may function in vesicle trafficking, membrane fusion, protein complex assembly and cell motility. Alternative splicing occurs at this locus and two transcript variants encoding distinct isoforms have been ide…
ILMN_1745827	TBX4	Homo sapiens T-box 4 (TBX4), mRNA.	-4.51067	0.000713289	0.285617	T-box 4	This gene is a member of a phylogenetically conserved family of genes that share a common DNA-binding domain, the T-box. T-box genes encode transcription factors involved in the regulation of developmental processes. This gene is the human homolog of mouse Tbx4, which is closely linked to Tbx2 on mouse chromosome 11. Similarly this gene, like TBX2, maps to human chromosome 17. Expression studies …
ILMN_1761086	VPS54	Homo sapiens vacuolar protein sorting 54 homolog (S. cerevisiae) (VPS54), transcript variant 1, mRNA.	-4.46751	0.000768994	0.296202	VPS54, GARP complex subunit	This gene encodes for a protein that in yeast forms part of a trimeric vacuolar-protein-sorting complex that is required for retrograde transport of proteins from prevacuoles to the late Golgi compartment. As in yeast, mammalian Vps54 proteins contain a coiled-coil region and dileucine motifs. Alternative splicing results in multiple transcript variants encoding different isoforms
ILMN_2180848	COCH	Homo sapiens coagulation factor C homolog, cochlin (Limulus polyphemus) (COCH), mRNA.	-4.45792	0.000781973	0.296202	cochlin	The protein encoded by this gene is highly conserved in human, mouse, and chicken, showing 94% and 79% amino acid identity of human to mouse and chicken sequences, respectively. Hybridization to this gene was detected in spindle-shaped cells located along nerve fibers between the auditory ganglion and sensory epithelium. These cells accompany neurites at the habenula perforata, the opening throug…
ILMN_3213092	LOC728162	PREDICTED: Homo sapiens misc_RNA (LOC728162), miscRNA.	-4.4446	0.000800387	0.296202
ILMN_2261882	KIAA0368	Homo sapiens KIAA0368 (KIAA0368), mRNA.	-4.44328	0.000802236	0.296202	also known as ECM29
ILMN_1798654	MCM6	Homo sapiens minichromosome maintenance complex component 6 (MCM6), mRNA.	-4.3998	0.000865692	0.315534	minichromosome maintenance complex component 6	The protein encoded by this gene is one of the highly conserved mini-chromosome maintenance proteins (MCM) that are essential for the initiation of eukaryotic genome replication. The hexameric protein complex formed by the MCM proteins is a key component of the pre-replication complex (pre_RC) and may be involved in the formation of replication forks and in the recruitment of other DNA replicatio…
ILMN_2173740	ASB8	Homo sapiens ankyrin repeat and SOCS box-containing 8 (ASB8), mRNA.	-4.38293	0.000891707	0.320902	ankyrin repeat and SOCS box containing 8
ILMN_1856480	HS.19339	Homo sapiens cDNA clone IMAGE:5263177	-4.37197	0.000909036	0.321483
ILMN_3247325	LOC100190939	Homo sapiens hypothetical LOC100190939 (LOC100190939), non-coding RNA.	-4.36668	0.00091753	0.321483
ILMN_1798602	PCF11	Homo sapiens PCF11, cleavage and polyadenylation factor subunit, homolog (S. cerevisiae) (PCF11), mRNA.	-4.36069	0.000927245	0.321483	PCF11 cleavage and polyadenylation factor subunit	The protein encoded by this gene binds to CLP1 to form pre-mRNA cleavage factor IIm. The encoded protein is necessary for efficient Pol II transcription termination and may be involved in degradation of the 3' product of polyA site cleavage.
ILMN_1726928	TCEA3	Homo sapiens transcription elongation factor A (SII), 3 (TCEA3), mRNA.	-4.34583	0.000951801	0.32602	transcription elongation factor A3
ILMN_1681456	FOXL2	Homo sapiens forkhead box L2 (FOXL2), mRNA.	6.36675	3.57428e-05	0.0828794	forkhead box L2	This gene encodes a forkhead transcription factor. The protein contains a fork-head DNA-binding domain and may play a role in ovarian development and function. Expansion of a polyalanine repeat region and other mutations in this gene are a cause of blepharophimosis syndrome and premature ovarian failure 3.
ILMN_1680828	KRT27	Homo sapiens keratin 27 (KRT27), mRNA.	5.74518	9.23304e-05	0.138155	keratin 27	This gene encodes a member of the type I (acidic) keratin family, which belongs to the superfamily of intermediate filament (IF) proteins. Keratins are heteropolymeric structural proteins which form the intermediate filament. These filaments, along with actin microfilaments and microtubules, compose the cytoskeleton of epithelial cells. The type I keratin genes are clustered in a region of chromo…
ILMN_2150112	NRN1	Homo sapiens neuritin 1 (NRN1), mRNA.	5.59078	0.000117855	0.149197	neuritin 1	This gene encodes a member of the neuritin family, and is expressed in postmitotic-differentiating neurons of the developmental nervous system and neuronal structures associated with plasticity in the adult. The expression of this gene can be induced by neural activity and neurotrophins. The encoded protein contains a consensus cleavage signal found in glycosylphoshatidylinositol (GPI)-anchored p…
ILMN_2369666	CR2	Homo sapiens complement component (3d/Epstein Barr virus) receptor 2 (CR2), transcript variant 2, mRNA.	5.4434	0.000149242	0.149197	complement C3d receptor 2	This gene encodes a membrane protein, which functions as a receptor for Epstein-Barr virus (EBV) binding on B and T lymphocytes. Genetic variations in this gene are associated with susceptibility to systemic lupus erythematosus type 9 (SLEB9). Alternatively spliced transcript variants encoding different isoforms have been found for this gene.
ILMN_2320330	MAL	Homo sapiens mal, T-cell differentiation protein (MAL), transcript variant a, mRNA.	5.31652	0.000183334	0.155197	mal, T-cell differentiation protein	The protein encoded by this gene is a highly hydrophobic integral membrane protein belonging to the MAL family of proteolipids. The protein has been localized to the endoplasmic reticulum of T-cells and is a candidate linker protein in T-cell signal transduction. In addition, this proteolipid is localized in compact myelin of cells in the nervous system and has been implicated in myelin biogenesi…
ILMN_1804568	HOMER1	Homo sapiens homer homolog 1 (Drosophila) (HOMER1), mRNA.	5.2026	0.000220951	0.169774	homer scaffolding protein 1	This gene encodes a member of the homer family of dendritic proteins. Members of this family regulate group 1 metabotrophic glutamate receptor function.
ILMN_1783247	C10ORF11	Homo sapiens chromosome 10 open reading frame 11 (C10orf11), mRNA.	5.0856	0.000268144	0.19344	LRMDA - leucine rich melanocyte differentiation associated	This gene encodes a leucine-rich repeat protein. The encoded protein is thought to play a role in melanocyte differentiation. Mutations in this gene have been associated with autosomal recessive oculocutaneous albinism 7 (OCA7). Alternatively spliced transcript variants have been identified.
ILMN_1780460	C9ORF41	Homo sapiens chromosome 9 open reading frame 41 (C9orf41), mRNA.	4.91703	0.00035558	0.235096	CARNMT1 - carnosine N-methyltransferase 1	The protein encoded by this gene is a methyltransferase that converts carnosine to anserine, a dipeptide found abundantly in skeletal muscle. The encoded protein can methylate other dipeptides as well. Three transcript variants encoding two different isoforms have been found for this gene.
ILMN_2330570	LEPR	Homo sapiens leptin receptor (LEPR), transcript variant 3, mRNA.	4.89398	0.000369681	0.238864	leptin receptor	The protein encoded by this gene belongs to the gp130 family of cytokine receptors that are known to stimulate gene transcription via activation of cytosolic STAT proteins. This protein is a receptor for leptin (an adipocyte-specific hormone that regulates body weight), and is involved in the regulation of fat metabolism, as well as in a novel hematopoietic pathway that is required for normal lym…
ILMN_3240222	PRAGMIN	Homo sapiens homolog of rat pragma of Rnd2 (PRAGMIN), mRNA.	4.70689	0.000508269	0.26232	PRAG1 - PEAK1 related, kinase-activating pseudokinase 1	This gene encodes an enzyme that belongs to the tyrosine protein kinase family. A similar protein in rat binds to Rho family GTPase 2 (Rnd2) and regulates neurite outgrowth via activation of Ras homolog gene family, member A (RhoA).
ILMN_1790461	C6ORF125	Homo sapiens chromosome 6 open reading frame 125 (C6orf125), mRNA.	4.68257	0.000529919	0.26232	UQCC2 - ubiquinol-cytochrome c reductase complex assembly factor 2	This gene encodes a nucleoid protein localized to the mitochondria inner membrane. The encoded protein affects regulation of insulin secretion, mitochondrial ATP production, and myogenesis through modulation of mitochondrial respiratory chain activity.
ILMN_2381655	EDA	Homo sapiens ectodysplasin A (EDA), transcript variant 3, mRNA.	4.66164	0.000549337	0.26232	ectodysplasin A	The protein encoded by this gene is a type II membrane protein that can be cleaved by furin to produce a secreted form. The encoded protein, which belongs to the tumor necrosis factor family, acts as a homotrimer and may be involved in cell-cell signaling during the development of ectodermal organs. Defects in this gene are a cause of ectodermal dysplasia, anhidrotic, which is also known as X-lin…
ILMN_1776260	LOC653505	PREDICTED: Homo sapiens similar to cyclophilin-LC (COAS2) (LOC653505), mRNA.	4.65711	0.000553627	0.26232
ILMN_1677497	STAB2	Homo sapiens stabilin 2 (STAB2), mRNA.	4.64747	0.000562896	0.26232	stabilin 2	This gene encodes a large, transmembrane receptor protein which may function in angiogenesis, lymphocyte homing, cell adhesion, or receptor scavenging. The protein contains 7 fasciclin, 15 epidermal growth factor (EGF)-like, and 2 laminin-type EGF-like domains as well as a C-type lectin-like hyaluronan-binding Link module. The protein is primarily expressed on sinusoidal endothelial cells of live…
ILMN_1695420	CLTA	Homo sapiens clathrin, light chain (Lca) (CLTA), transcript variant 2, mRNA.	4.58291	0.000629257	0.276146	clathrin light chain A	Clathrin is a large, soluble protein composed of heavy and light chains. It functions as the main structural component of the lattice-type cytoplasmic face of coated pits and vesicles which entrap specific macromolecules during receptor-mediated endocytosis. This gene encodes one of two clathrin light chain proteins which are believed to function as regulatory elements. Alternative splicing resul…
ILMN_1684724	CR2	Homo sapiens complement component (3d/Epstein Barr virus) receptor 2 (CR2), transcript variant 1, mRNA.	4.58098	0.000631357	0.276146	complement C3d receptor 2	This gene encodes a membrane protein, which functions as a receptor for Epstein-Barr virus (EBV) binding on B and T lymphocytes. Genetic variations in this gene are associated with susceptibility to systemic lupus erythematosus type 9 (SLEB9). Alternatively spliced transcript variants encoding different isoforms have been found for this gene.
ILMN_3239383	CA5BP	Homo sapiens carbonic anhydrase VB pseudogene (CA5BP), non-coding RNA.	4.54377	0.000673419	0.284827	carbonic anhydrase 5B pseudogene 1
ILMN_2384405	RTBDN	Homo sapiens retbindin (RTBDN), transcript variant 2, mRNA.	4.46193	0.000776518	0.296202	retbindin	This gene was first identified in a study of human eye tissues. The protein encoded by this gene is preferentially expressed in the retina and may play a role in binding retinoids and other carotenoids as it shares homology with riboflavin binding proteins. Alternative splicing results in multiple transcript variants and protein isoforms.
ILMN_1675597	SLC22A1	Homo sapiens solute carrier family 22 (organic cation transporter), member 1 (SLC22A1), transcript variant 1, mRNA.	4.45755	0.000782479	0.296202	solute carrier family 22 member 1	Polyspecific organic cation transporters in the liver, kidney, intestine, and other organs are critical for elimination of many endogenous small organic cations as well as a wide array of drugs and environmental toxins. This gene is one of three similar cation transporter genes located in a cluster on chromosome 6. The encoded protein contains twelve putative transmembrane domains and is a plasma…
ILMN_1807540	CBARA1	Homo sapiens calcium binding atopy-related autoantigen 1 (CBARA1), mRNA.	4.32769	0.000982703	0.332598	MICU1- mitochondrial calcium uptake 1	This gene encodes an essential regulator of mitochondrial Ca2+ uptake under basal conditions. The encoded protein interacts with the mitochondrial calcium uniporter, a mitochondrial inner membrane Ca2+ channel, and is essential in preventing mitochondrial Ca2+ overload, which can cause excessive production of reactive oxygen species and cell stress. Alternatively spliced transcript variants encod…

## Sheet: Suppl. doc. Table 6.1
Supplemental Table 6.1: Gene set enrichment analysis using DAVID – input: genes up-regulated in heel AT (Suppl. Table 6).
DAVID Heel up
Category	Term	Count	PValue	Genes	Fold Enrichment	Bonferroni	Benjamini	FDR
GOTERM_BP_FAT	GO:0048598~embryonic morphogenesis	9	0.000128014	COBL, HOXA13, LHX2, HOXA11, SALL1, TBX4, ALX3, PITX1, BMP5	5.70509	0.161622	0.161622	0.21029
GOTERM_BP_FAT	GO:0001501~skeletal system development	8	0.000315326	PTGER4, HOXA13, HOXA11, TBX4, ALX3, MYOC, PITX1, BMP5	5.90949	0.352264	0.19518	0.517242
GOTERM_BP_FAT	GO:0035239~tube morphogenesis	7	0.000326917	COBL, MTSS1, HOXA13, LHX2, HOXA11, SALL1, BMP5	7.28073	0.362523	0.13936	0.536207
GOTERM_BP_FAT	GO:0030326~embryonic limb morphogenesis	5	0.00038902	HOXA11, SALL1, TBX4, ALX3, PITX1	14.1389	0.41479	0.125363	0.637763
GOTERM_BP_FAT	GO:0035113~embryonic appendage morphogenesis	5	0.00038902	HOXA11, SALL1, TBX4, ALX3, PITX1	14.1389	0.41479	0.125363	0.637763
GOTERM_BP_FAT	GO:0035108~limb morphogenesis	5	0.000672864	HOXA11, SALL1, TBX4, ALX3, PITX1	12.2283	0.6042	0.169202	1.10069
GOTERM_BP_FAT	GO:0035107~appendage morphogenesis	5	0.000672864	HOXA11, SALL1, TBX4, ALX3, PITX1	12.2283	0.6042	0.169202	1.10069
GOTERM_BP_FAT	GO:0035295~tube development	8	0.000861818	COBL, MTSS1, HOXA13, LHX2, HOXA11, SALL1, TBX4, BMP5	4.9925	0.694936	0.179525	1.40773
GOTERM_BP_FAT	GO:0060173~limb development	5	0.00112784	HOXA11, SALL1, TBX4, ALX3, PITX1	10.6458	0.788582	0.199075	1.83849
GOTERM_BP_FAT	GO:0048736~appendage development	5	0.00112784	HOXA11, SALL1, TBX4, ALX3, PITX1	10.6458	0.788582	0.199075	1.83849
GOTERM_BP_FAT	GO:0060562~epithelial tube morphogenesis	6	0.00141762	COBL, MTSS1, LHX2, HOXA11, SALL1, BMP5	7.02828	0.858216	0.216654	2.3057
GOTERM_BP_FAT	GO:0002009~morphogenesis of an epithelium	7	0.00263547	COBL, MTSS1, LHX2, HOXA11, SALL1, TBX4, BMP5	4.86314	0.973585	0.332195	4.24652
Comment:
NO RESULTS FOR KEGG_PATHWAY

## Sheet: Suppl. doc. Table 7
Supplemental Table 7: Two-group comparison between ScAT (including abdomen, upper arm, upper leg) and carotid sheath AT.
[user comment]	SC (abdomen, upper leg, upper arm) vs. carotid sheath
[unique identifier]	PROBE_ID						Cluster3
[total variables]	28430
[selected variables]	266
[total samples]	54
[selected samples]	17						Tissue Type
[prefilter sigma]	0
[statistical test]	Two group comparison by Cluster3: subcutaneous <> other
[p value]	0.000464574
[q value]	0.05
PROBE_ID	ILMN_GENE	DEFINITION	t-statistic	p-value	q-value	Notes from NCBI Gene
[variables] ordered for t-statistic and p-value			effect direction for subcutaneous samples
ILMN_2327860	MAL	Homo sapiens mal, T-cell differentiation protein (MAL), transcript variant d, mRNA.	-10.4888	1.0314e-07	0.00251111
ILMN_1764690	NTS	Homo sapiens neurotensin (NTS), mRNA.	-9.68921	2.59203e-07	0.00251111	neurotensin	This gene encodes a common precursor for two peptides, neuromedin N and neurotensin. Neurotensin is a secreted tridecapeptide, which is widely distributed throughout the central nervous system, and may function as a neurotransmitter or a neuromodulator. It may be involved in dopamine-associated pathophysiological events, in the maintenance of gut structure and function, and in the regulation of f…
ILMN_2337974	PKIA	Homo sapiens protein kinase (cAMP-dependent, catalytic) inhibitor alpha (PKIA), transcript variant 7, mRNA.	-9.67069	2.64978e-07	0.00251111
ILMN_1767801	SAMD10	Homo sapiens sterile alpha motif domain containing 10 (SAMD10), mRNA.	-8.18554	1.73821e-06	0.00988345
ILMN_1735064	PPP1R3E	PREDICTED: Homo sapiens protein phosphatase 1, regulatory (inhibitor) subunit 3E (PPP1R3E), mRNA.	-7.99407	2.2544e-06	0.0106821
ILMN_1762262	PKIA	Homo sapiens protein kinase (cAMP-dependent, catalytic) inhibitor alpha (PKIA), transcript variant 6, mRNA.	-7.38796	5.28534e-06	0.0146153
ILMN_2404112	TRDMT1	Homo sapiens tRNA aspartic acid methyltransferase 1 (TRDMT1), transcript variant b, mRNA.	-7.37199	5.40866e-06	0.0146153
ILMN_1654552	MRPS31	Homo sapiens mitochondrial ribosomal protein S31 (MRPS31), nuclear gene encoding mitochondrial protein, mRNA.	-7.34149	5.65273e-06	0.0146153
ILMN_1733421	PRKCQ	Homo sapiens protein kinase C, theta (PRKCQ), mRNA.	-7.34123	5.65489e-06	0.0146153
ILMN_1671142	GPR68	Homo sapiens G protein-coupled receptor 68 (GPR68), mRNA.	-7.19877	6.96044e-06	0.0164904
ILMN_1659727	CDAN1	PREDICTED: Homo sapiens congenital dyserythropoietic anemia, type I (CDAN1), mRNA.	-7.07348	8.37355e-06	0.0170043
ILMN_1664499	PLEKHG7	Homo sapiens pleckstrin homology domain containing, family G (with RhoGef domain) member 7 (PLEKHG7), mRNA.	-6.99747	9.37653e-06	0.0175474
ILMN_1797893	PFAAP5	Homo sapiens phosphonoformate immuno-associated protein 5 (PFAAP5), mRNA.	-6.93282	1.03298e-05	0.0175474	N4BP2L2 - NEDD4 binding protein 2 like 2
ILMN_1703015	ZRANB2	Homo sapiens zinc finger, RAN-binding domain containing 2 (ZRANB2), transcript variant 2, mRNA.	-6.916	1.05941e-05	0.0175474
ILMN_1686750	MGEA5	Homo sapiens meningioma expressed antigen 5 (hyaluronidase) (MGEA5), mRNA.	-6.8203	1.22417e-05	0.0175474
ILMN_2386982	PRKCZ	Homo sapiens protein kinase C, zeta (PRKCZ), transcript variant 1, mRNA.	-6.793	1.27598e-05	0.0175474
ILMN_1677532	TARDBP	Homo sapiens TAR DNA binding protein (TARDBP), mRNA.	-6.76449	1.33257e-05	0.0175474
ILMN_1805481	TRMT11	Homo sapiens tRNA methyltransferase 11 homolog (S. cerevisiae) (TRMT11), mRNA.	-6.75216	1.35787e-05	0.0175474
ILMN_1728107	GNG7	Homo sapiens guanine nucleotide binding protein (G protein), gamma 7 (GNG7), mRNA.	-6.63655	1.62126e-05	0.0186794
ILMN_1697639	OGT	Homo sapiens O-linked N-acetylglucosamine (GlcNAc) transferase (UDP-N-acetylglucosamine:polypeptide-N-acetylglucosaminyl transferase) (OGT), transcript variant 2, mRNA.	-6.5532	1.84438e-05	0.0186794
ILMN_1798826	MRPS25	Homo sapiens mitochondrial ribosomal protein S25 (MRPS25), nuclear gene encoding mitochondrial protein, mRNA.	-6.546	1.86512e-05	0.0186794
ILMN_1745573	TTC13	Homo sapiens tetratricopeptide repeat domain 13 (TTC13), mRNA.	-6.48949	2.03671e-05	0.0186794
ILMN_2205032	MAGEE1	Homo sapiens melanoma antigen family E, 1 (MAGEE1), mRNA.	-6.48946	2.0368e-05	0.0186794
ILMN_1661432	NUP43	Homo sapiens nucleoporin 43kDa (NUP43), transcript variant 2, mRNA.	-6.45145	2.16154e-05	0.0188851
ILMN_1791656	C10ORF137	Homo sapiens chromosome 10 open reading frame 137 (C10orf137), mRNA.	-6.4425	2.19208e-05	0.0188851	EDRF1 - erythroid differentiation regulatory factor 1
ILMN_1679158	FAAH2	Homo sapiens fatty acid amide hydrolase 2 (FAAH2), mRNA.	-6.38846	2.38636e-05	0.0189414
ILMN_1727458	HDAC1	Homo sapiens histone deacetylase 1 (HDAC1), mRNA.	-6.38678	2.39267e-05	0.0189414
ILMN_1789364	ZNF789	Homo sapiens zinc finger protein 789 (ZNF789), transcript variant 1, mRNA.	-6.38524	2.39849e-05	0.0189414
ILMN_1739659	ZDHHC6	Homo sapiens zinc finger, DHHC-type containing 6 (ZDHHC6), mRNA.	-6.32585	2.63435e-05	0.0202418
ILMN_1762002	CSTF3	Homo sapiens cleavage stimulation factor, 3' pre-RNA, subunit 3, 77kDa (CSTF3), transcript variant 2, mRNA.	-6.27251	2.86711e-05	0.0214505
ILMN_1676780	SIRPG	Homo sapiens signal-regulatory protein gamma (SIRPG), transcript variant 1, mRNA.	-6.20315	3.20267e-05	0.0223267
ILMN_1712636	NVL	Homo sapiens nuclear VCP-like (NVL), transcript variant 2, mRNA.	-6.20125	3.21243e-05	0.0223267
ILMN_1713189	C12ORF41	Homo sapiens chromosome 12 open reading frame 41 (C12orf41), mRNA.	-6.19982	3.21982e-05	0.0223267	KANSL2 - KAT8 regulatory NSL complex subunit 2
ILMN_1704704	LOC344405	PREDICTED: Homo sapiens hypothetical LOC344405 (LOC344405), mRNA.	-6.18452	3.29968e-05	0.0223357	PRORSD1P - prolyl-tRNA synthetase associated domain containing 1, pseudogene
ILMN_1785266	OFD1	Homo sapiens oral-facial-digital syndrome 1 (OFD1), mRNA.	-6.04508	4.13183e-05	0.0265511
ILMN_1728710	ZNF816A	Homo sapiens zinc finger protein 816A (ZNF816A), mRNA.	-6.00605	4.40239e-05	0.0265511	ZNF816 - zinc finger protein 816
ILMN_3244117	STMN3	Homo sapiens stathmin-like 3 (STMN3), mRNA.	-6.00018	4.44468e-05	0.0265511
ILMN_2320330	MAL	Homo sapiens mal, T-cell differentiation protein (MAL), transcript variant a, mRNA.	-5.99401	4.48962e-05	0.0265511
ILMN_1791754	CPT1B	Homo sapiens carnitine palmitoyltransferase 1B (muscle) (CPT1B), nuclear gene encoding mitochondrial protein, transcript variant 3, mRNA.	-5.9823	4.57616e-05	0.0265511
ILMN_2383693	UPF2	Homo sapiens UPF2 regulator of nonsense transcripts homolog (yeast) (UPF2), transcript variant 1, mRNA.	-5.95177	4.81016e-05	0.0271772
ILMN_1783231	PLEKHB1	Homo sapiens pleckstrin homology domain containing, family B (evectins) member 1 (PLEKHB1), mRNA.	-5.92926	4.99067e-05	0.0271772
ILMN_2060413	CD24	Homo sapiens CD24 molecule (CD24), mRNA.	-5.92094	5.05925e-05	0.0271772
ILMN_1759598	DLX5	Homo sapiens distal-less homeobox 5 (DLX5), mRNA.	-5.91685	5.09327e-05	0.0271772
ILMN_1908989	HS.536748	PT2.1_10_D05.r tumor2 Homo sapiens cDNA 3, mRNA sequence	-5.88654	5.35323e-05	0.0271772
ILMN_2209578	CTGLF3	Homo sapiens centaurin, gamma-like family, member 3 (CTGLF3), mRNA.	-5.87119	5.49015e-05	0.0273833	AGAP6 - ArfGAP with GTPase domain, ankyrin repeat and PH domain 6
ILMN_1893511	HS.126768	full-length cDNA clone CS0DI004YB08 of Placenta Cot 25-normalized of Homo sapiens (human)	-5.84756	5.70829e-05	0.0275592	TRIM52-AS1 - TRIM52 antisense RNA 1 (head to head)
ILMN_1737611	VAMP1	Homo sapiens vesicle-associated membrane protein 1 (synaptobrevin 1) (VAMP1), transcript variant 2, mRNA.	-5.84639	5.71928e-05	0.0275592
ILMN_1693293	LOC648176	PREDICTED: Homo sapiens similar to RAS and EF hand domain containing (LOC648176), mRNA.	-5.80873	6.08656e-05	0.0287884	DISCONTINUED/WITHDRAWN
ILMN_3272299	FLJ42562	PREDICTED: Homo sapiens similar to echinoderm microtubule associated protein like 5, transcript variant 2 (FLJ42562), mRNA.	-5.76996	6.49071e-05	0.0287884	EML6 - echinoderm microtubule associated protein like 6
ILMN_1719694	LOC729446	PREDICTED: Homo sapiens similar to AT rich interactive domain 1B (SWI1-like) isoform 1 (LOC729446), mRNA.	-5.76691	6.52371e-05	0.0287884	DISCONTINUED/WITHDRAWN
ILMN_1782704	CD19	Homo sapiens CD19 molecule (CD19), mRNA.	-5.75858	6.61461e-05	0.0287884
ILMN_1753393	OSGEP	Homo sapiens O-sialoglycoprotein endopeptidase (OSGEP), mRNA.	-5.73993	6.82313e-05	0.0287884
ILMN_2098616	C5ORF39	Homo sapiens chromosome 5 open reading frame 39 (C5orf39), mRNA.	-5.72491	6.99602e-05	0.0287884	ANXA2R - annexin A2 receptor
ILMN_1780773	LOC400027	PREDICTED: Homo sapiens hypothetical gene supported by BC047417, transcript variant 2 (LOC400027), mRNA.	-5.70412	7.24297e-05	0.0287884	LINC00938 - long intergenic non-protein coding RNA 938
ILMN_1759075	TNFRSF13B	Homo sapiens tumor necrosis factor receptor superfamily, member 13B (TNFRSF13B), mRNA.	-5.69789	7.31871e-05	0.0287884
ILMN_1721621	NKTR	Homo sapiens natural killer-tumor recognition sequence (NKTR), mRNA.	-5.69193	7.39204e-05	0.0287884
ILMN_1778734	MTMR10	Homo sapiens myotubularin related protein 10 (MTMR10), mRNA.	-5.65024	7.92651e-05	0.0300468
ILMN_1707292	C17ORF67	Homo sapiens chromosome 17 open reading frame 67 (C17orf67), mRNA.	-5.63515	8.12994e-05	0.0301602
ILMN_1751958	NSUN5	Homo sapiens NOL1/NOP2/Sun domain family, member 5 (NSUN5), transcript variant 1, mRNA.	-5.62709	8.24076e-05	0.0301602
ILMN_2152178	MTMR15	Homo sapiens myotubularin related protein 15 (MTMR15), mRNA.	-5.62278	8.30063e-05	0.0301602
ILMN_2256765	CDC16	Homo sapiens cell division cycle 16 homolog (S. cerevisiae) (CDC16), transcript variant 2, mRNA.	-5.61707	8.38079e-05	0.0301602
ILMN_1785439	CD79B	Homo sapiens CD79B antigen (immunoglobulin-associated beta) (CD79B), transcript variant 2, mRNA.	-5.56912	9.08631e-05	0.0303024
ILMN_3187535	FAM30A	PREDICTED: Homo sapiens family with sequence similarity 30, member A (FAM30A), mRNA.	-5.56664	9.12432e-05	0.0303024
ILMN_1714444	KLF12	Homo sapiens Kruppel-like factor 12 (KLF12), mRNA.	-5.56185	9.1985e-05	0.0303024
ILMN_2397880	CSTF3	Homo sapiens cleavage stimulation factor, 3' pre-RNA, subunit 3, 77kDa (CSTF3), transcript variant 2, mRNA.	-5.54017	9.54213e-05	0.0303024
ILMN_2136177	CNOT6	Homo sapiens CCR4-NOT transcription complex, subunit 6 (CNOT6), mRNA.	-5.53052	9.69931e-05	0.0303024
ILMN_2183687	LIME1	Homo sapiens Lck interacting transmembrane adaptor 1 (LIME1), mRNA.	-5.51004	0.00010042	0.0310321
ILMN_1724070	MAP3K14	Homo sapiens mitogen-activated protein kinase kinase kinase 14 (MAP3K14), mRNA.	-5.50183	0.00010183	0.0311294
ILMN_1714737	ASF1A	Homo sapiens ASF1 anti-silencing function 1 homolog A (S. cerevisiae) (ASF1A), mRNA.	-5.47849	0.000105951	0.0317145
ILMN_2366212	CD79B	Homo sapiens CD79b molecule, immunoglobulin-associated beta (CD79B), transcript variant 3, mRNA.	-5.47836	0.000105975	0.0317145
ILMN_1682316	TRIM33	Homo sapiens tripartite motif-containing 33 (TRIM33), transcript variant a, mRNA.	-5.45074	0.000111081	0.032557
ILMN_1814122	MDC1	Homo sapiens mediator of DNA damage checkpoint 1 (MDC1), mRNA.	-5.43357	0.000114383	0.0330981
ILMN_1794163	TMOD4	Homo sapiens tropomodulin 4 (muscle) (TMOD4), mRNA.	-5.42912	0.000115255	0.0330981
ILMN_1681118	CAPRIN2	Homo sapiens caprin family member 2 (CAPRIN2), transcript variant 1, mRNA.	-5.41248	0.000118582	0.0334176
ILMN_1753064	TTC13	Homo sapiens tetratricopeptide repeat domain 13 (TTC13), mRNA.	-5.40605	0.000119894	0.0334176
ILMN_1736340	ANGEL2	Homo sapiens angel homolog 2 (Drosophila) (ANGEL2), mRNA.	-5.39865	0.000121422	0.0335147
ILMN_1784269	AASDH	Homo sapiens aminoadipate-semialdehyde dehydrogenase (AASDH), mRNA.	-5.38299	0.000124725	0.0335712
ILMN_1736481	SECISBP2	Homo sapiens SECIS binding protein 2 (SECISBP2), mRNA.	-5.38092	0.000125169	0.0335712
ILMN_1734878	CD79A	Homo sapiens CD79a molecule, immunoglobulin-associated alpha (CD79A), transcript variant 2, mRNA.	-5.37245	0.000127	0.0337071
ILMN_1712269	ZNF605	Homo sapiens zinc finger protein 605 (ZNF605), mRNA.	-5.35699	0.000130418	0.0337071
ILMN_1725760	YTHDC2	Homo sapiens YTH domain containing 2 (YTHDC2), mRNA.	-5.3384	0.000134653	0.0341802
ILMN_1775975	PRIM2A	PREDICTED: Homo sapiens primase, polypeptide 2A, 58kDa (PRIM2A), mRNA.	-5.32277	0.000138328	0.0348023	PRIM2 - DNA primase subunit 2
ILMN_2119774	CYP2R1	Homo sapiens cytochrome P450, family 2, subfamily R, polypeptide 1 (CYP2R1), mRNA.	-5.31568	0.000140028	0.0349209
ILMN_1744959	NFX1	Homo sapiens nuclear transcription factor, X-box binding 1 (NFX1), transcript variant 1, mRNA.	-5.30301	0.000143121	0.035382
ILMN_1776685	LOC387683	PREDICTED: Homo sapiens hypothetical LOC387683 (LOC387683), mRNA.	-5.27468	0.000150302	0.0365222	DISCONTINUED/WITHDRAWN
ILMN_2278561	RABL2A	Homo sapiens RAB, member of RAS oncogene family-like 2A (RABL2A), transcript variant 1, mRNA.	-5.25522	0.00015545	0.0371766
ILMN_2299072	CROP	Homo sapiens cisplatin resistance-associated overexpressed protein (CROP), transcript variant 2, mRNA.	-5.25316	0.000156005	0.0371766
ILMN_1723020	MAP3K1	Homo sapiens mitogen-activated protein kinase kinase kinase 1 (MAP3K1), mRNA.	-5.2498	0.000156918	0.0371766
ILMN_1794927	LOC90925	Homo sapiens hypothetical protein LOC90925 (LOC90925), mRNA.	-5.22675	0.000163318	0.0378377	replaced with Gene ID: 28387: IGHV5-78 - immunoglobulin heavy variable 5-78 (pseudogene)
ILMN_3249175	LOC100188949	Homo sapiens hypothetical LOC100188949 (LOC100188949), non-coding RNA.	-5.2254	0.000163702	0.0378377	LINC00426 - LINC00426 long intergenic non-protein coding RNA 426
ILMN_1802973	ANAPC4	Homo sapiens anaphase promoting complex subunit 4 (ANAPC4), mRNA.	-5.21357	0.000167101	0.0381382
ILMN_2275583	LOC344405	PREDICTED: Homo sapiens hypothetical LOC344405 (LOC344405), mRNA.	-5.20407	0.000169884	0.0381382	PRORSD1P - prolyl-tRNA synthetase associated domain containing 1, pseudogene
ILMN_1743770	SLC25A14	Homo sapiens solute carrier family 25 (mitochondrial carrier, brain), member 14 (SLC25A14), nuclear gene encoding mitochondrial protein, transcript variant long, mRNA.	-5.19454	0.000172724	0.0381382
ILMN_1763487	CTLA4	Homo sapiens cytotoxic T-lymphocyte-associated protein 4 (CTLA4), transcript variant 1, mRNA.	-5.19434	0.000172785	0.0381382
ILMN_1677497	STAB2	Homo sapiens stabilin 2 (STAB2), mRNA.	-5.19396	0.000172899	0.0381382
ILMN_1670752	KIAA0907	Homo sapiens KIAA0907 (KIAA0907), mRNA.	-5.19346	0.00017305	0.0381382	KHDC4 - KH domain containing 4, pre-mRNA splicing factor
ILMN_2338323	CDC25B	Homo sapiens cell division cycle 25 homolog B (S. pombe) (CDC25B), transcript variant 2, mRNA.	-5.1808	0.000176908	0.0385658
ILMN_1734198	RNGTT	Homo sapiens RNA guanylyltransferase and 5'-phosphatase (RNGTT), mRNA.	-5.17822	0.000177704	0.0385658
ILMN_1750400	C19ORF66	Homo sapiens chromosome 19 open reading frame 66 (C19orf66), mRNA.	-5.15126	0.000186261	0.0397857	also know as IRAV, RyDEN
ILMN_1680251	SORCS1	Homo sapiens sortilin-related VPS10 domain containing receptor 1 (SORCS1), transcript variant 2, mRNA.	-5.14748	0.000187496	0.0397857
ILMN_1770641	KLHL3	Homo sapiens kelch-like 3 (Drosophila) (KLHL3), mRNA.	-5.12624	0.00019459	0.0408154
ILMN_1813400	CBR4	Homo sapiens carbonyl reductase 4 (CBR4), mRNA.	-5.11967	0.00019684	0.0408154
ILMN_1669206	CNOT1	Homo sapiens CCR4-NOT transcription complex, subunit 1 (CNOT1), transcript variant 1, mRNA.	-5.10962	0.000200336	0.0408154
ILMN_2243912	RAB37	Homo sapiens RAB37, member RAS oncogene family (RAB37), transcript variant 2, mRNA.	-5.1037	0.000202426	0.0408154
ILMN_1730631	C2ORF44	Homo sapiens chromosome 2 open reading frame 44 (C2orf44), mRNA.	-5.0832	0.000209838	0.0412909	WDCP - WD repeat and coiled coil containing
ILMN_1738449	STIM2	Homo sapiens stromal interaction molecule 2 (STIM2), mRNA.	-5.07569	0.000212624	0.0412909
ILMN_1677505	CCL21	Homo sapiens chemokine (C-C motif) ligand 21 (CCL21), mRNA.	-5.0689	0.000215177	0.0412909
ILMN_1668277	BLK	Homo sapiens B lymphoid tyrosine kinase (BLK), mRNA.	-5.06795	0.000215536	0.0412909
ILMN_1792075	CD22	Homo sapiens CD22 molecule (CD22), mRNA.	-5.06557	0.000216438	0.0412909
ILMN_1711270	SFRS14	Homo sapiens splicing factor, arginine/serine-rich 14 (SFRS14), transcript variant 2, mRNA.	-5.06272	0.000217527	0.0412909	SUGP2 - SURP and G-patch domain containing 2
ILMN_2374352	DBNDD1	Homo sapiens dysbindin (dystrobrevin binding protein 1) domain containing 1 (DBNDD1), transcript variant 1, mRNA.	-5.06186	0.000217855	0.0412909
ILMN_1697561	FBXL16	Homo sapiens F-box and leucine-rich repeat protein 16 (FBXL16), mRNA.	-5.05681	0.0002198	0.0413835
ILMN_1661833	ANKRD12	Homo sapiens ankyrin repeat domain 12 (ANKRD12), transcript variant 1, mRNA.	-5.0491	0.000222801	0.0415507
ILMN_1697469	SFRS6	Homo sapiens splicing factor, arginine/serine-rich 6 (SFRS6), mRNA.	-5.04704	0.000223611	0.0415507
ILMN_1765021	TOP3B	Homo sapiens topoisomerase (DNA) III beta (TOP3B), mRNA.	-5.03106	0.000229994	0.0418825
ILMN_3300358	ZNF84	Homo sapiens zinc finger protein 84 (ZNF84), transcript variant 1, mRNA.	-5.02226	0.000233592	0.0418825
ILMN_2150284	RNPC3	Homo sapiens RNA-binding region (RNP1, RRM) containing 3 (RNPC3), mRNA.	-5.0207	0.000234236	0.0418825
ILMN_1711894	MYB	Homo sapiens v-myb myeloblastosis viral oncogene homolog (avian) (MYB), transcript variant 2, mRNA.	-5.01458	0.000236779	0.0420727
ILMN_1779171	SGSM2	Homo sapiens small G protein signaling modulator 2 (SGSM2), transcript variant 1, mRNA.	-4.99503	0.000245098	0.042755
ILMN_1676159	MST4	Homo sapiens serine/threonine protein kinase MST4 (MST4), transcript variant 1, mRNA.	-4.98904	0.000247705	0.042755
ILMN_1775444	FLJ12078	PREDICTED: Homo sapiens hypothetical protein FLJ12078 (FLJ12078), misc RNA.	-4.9782	0.000252503	0.042755	DISCONTINUED/WITHDRAWN
ILMN_2318725	EEF1B2	Homo sapiens eukaryotic translation elongation factor 1 beta 2 (EEF1B2), transcript variant 3, mRNA.	-4.97787	0.00025265	0.042755
ILMN_1662192	ZNF248	Homo sapiens zinc finger protein 248 (ZNF248), mRNA.	-4.96993	0.000256225	0.0427818
ILMN_3241985	SNORA13	Homo sapiens small nucleolar RNA, H/ACA box 13 (SNORA13), small nucleolar RNA.	-4.96752	0.000257323	0.0427818
ILMN_2066904	OR4C12	Homo sapiens olfactory receptor, family 4, subfamily C, member 12 (OR4C12), mRNA.	-4.95858	0.00026143	0.043212
ILMN_2193233	MGC29506	Homo sapiens hypothetical protein MGC29506 (MGC29506), mRNA.	-4.94723	0.000266743	0.0435413	MZB1 - marginal zone B and B1 cell specific protein
ILMN_1685378	LOC728973	PREDICTED: Homo sapiens similar to 40S ribosomal protein S7 (S8) (LOC728973), mRNA.	-4.94455	0.000268017	0.0435413
ILMN_1804490	PRKRIP1	Homo sapiens PRKR interacting protein 1 (IL11 inducible) (PRKRIP1), mRNA.	-4.94077	0.000269821	0.0435853
ILMN_1748894	GTPBP3	Homo sapiens GTP binding protein 3 (mitochondrial) (GTPBP3), nuclear gene encoding mitochondrial protein, transcript variant V, mRNA.	-4.92529	0.000277339	0.0438942
ILMN_3187713	LOC100129917	PREDICTED: Homo sapiens hypothetical protein LOC100129917 (LOC100129917), mRNA.	-4.91898	0.000280465	0.0438942	uncharacterized LOC100129917 - ncRNA
ILMN_1787109	CLK2	PREDICTED: Homo sapiens CDC-like kinase 2, transcript variant 3 (CLK2), mRNA.	-4.91683	0.00028154	0.0438942
ILMN_2348905	CTLA4	Homo sapiens cytotoxic T-lymphocyte-associated protein 4 (CTLA4), transcript variant 1, mRNA.	-4.91601	0.000281952	0.0438942
ILMN_1756669	POGK	Homo sapiens pogo transposable element with KRAB domain (POGK), mRNA.	-4.91177	0.000284085	0.0438942
ILMN_2364357	RPS6KB2	Homo sapiens ribosomal protein S6 kinase, 70kDa, polypeptide 2 (RPS6KB2), mRNA.	-4.89472	0.000292838	0.0441274
ILMN_1662731	COL4A3	Homo sapiens collagen, type IV, alpha 3 (Goodpasture antigen) (COL4A3), transcript variant 5, mRNA.	-4.88883	0.000295925	0.0441274
ILMN_1664682	DNA2	Homo sapiens DNA replication helicase 2 homolog (yeast) (DNA2), mRNA.	-4.88073	0.00030023	0.0441274
ILMN_2339796	CDC16	Homo sapiens cell division cycle 16 homolog (S. cerevisiae) (CDC16), transcript variant 2, mRNA.	-4.88053	0.000300332	0.0441274
ILMN_1694233	ACYP1	Homo sapiens acylphosphatase 1, erythrocyte (common) type (ACYP1), transcript variant 1, mRNA.	-4.88031	0.000300453	0.0441274
ILMN_1763605	DIDO1	Homo sapiens death inducer-obliterator 1 (DIDO1), transcript variant 3, mRNA.	-4.87527	0.000303163	0.0441274
ILMN_2345739	CAPRIN2	Homo sapiens caprin family member 2 (CAPRIN2), transcript variant 2, mRNA.	-4.87486	0.000303388	0.0441274
ILMN_2384405	RTBDN	Homo sapiens retbindin (RTBDN), transcript variant 2, mRNA.	-4.87024	0.000305895	0.0441274
ILMN_1656274	PRPF38A	Homo sapiens PRP38 pre-mRNA processing factor 38 (yeast) domain containing A (PRPF38A), mRNA.	-4.86773	0.000307269	0.0441274
ILMN_1812070	ABCB1	Homo sapiens ATP-binding cassette, sub-family B (MDR/TAP), member 1 (ABCB1), mRNA.	-4.86763	0.000307324	0.0441274
ILMN_1746317	NUPL1	Homo sapiens nucleoporin like 1 (NUPL1), transcript variant 3, mRNA.	-4.86109	0.000310934	0.0444213
ILMN_2328776	MST4	Homo sapiens serine/threonine protein kinase MST4 (MST4), transcript variant 2, mRNA.	-4.85577	0.0003139	0.0446209
ILMN_1715392	PRPF3	Homo sapiens PRP3 pre-mRNA processing factor 3 homolog (S. cerevisiae) (PRPF3), mRNA.	-4.82929	0.000329116	0.0460689
ILMN_1694752	LOC727726	PREDICTED: Homo sapiens similar to poly (ADP-ribose) glycohydrolase (LOC727726), mRNA.	-4.82691	0.00033052	0.0460689
ILMN_3203126	LOC100131662	PREDICTED: Homo sapiens hypothetical protein LOC100131662 (LOC100131662), mRNA.	-4.82302	0.000332827	0.0460689	DISCONTINUED/WITHDRAWN
ILMN_1674506	MED23	Homo sapiens mediator complex subunit 23 (MED23), transcript variant 2, mRNA.	-4.82095	0.000334067	0.0460689
ILMN_1695317	RCBTB1	Homo sapiens regulator of chromosome condensation (RCC1) and BTB (POZ) domain containing protein 1 (RCBTB1), mRNA.	-4.81598	0.00033705	0.0460689
ILMN_1745852	WDR33	Homo sapiens WD repeat domain 33 (WDR33), transcript variant 3, mRNA.	-4.8081	0.000341842	0.0463339
ILMN_1748109	PEX1	Homo sapiens peroxisome biogenesis factor 1 (PEX1), mRNA.	-4.80134	0.000346008	0.0463339
ILMN_1704195	FUK	Homo sapiens fucokinase (FUK), mRNA.	-4.80052	0.000346519	0.0463339
ILMN_1800750	ZNF692	Homo sapiens zinc finger protein 692 (ZNF692), transcript variant 2, mRNA.	-4.79895	0.000347492	0.0463339
ILMN_1671854	SEPT1	PREDICTED: Homo sapiens septin 1, transcript variant 3 (SEPT1), mRNA.	-4.79762	0.000348326	0.0463339
ILMN_2060115	SORL1	Homo sapiens sortilin-related receptor, L(DLR class) A repeats-containing (SORL1), mRNA.	-4.79691	0.000348767	0.0463339
ILMN_1774779	LOC647121	PREDICTED: Homo sapiens similar to embigin homolog (LOC647121), mRNA.	-4.79221	0.000351718	0.0465086	EMBP1 - embigin pseudogene 1
ILMN_1666364	COQ10A	Homo sapiens coenzyme Q10 homolog A (S. cerevisiae) (COQ10A), transcript variant 1, mRNA.	-4.78778	0.000354525	0.0466627
ILMN_1683065	C2ORF64	Homo sapiens chromosome 2 open reading frame 64 (C2orf64), mRNA.	-4.78382	0.000357057	0.0466825	COA5 - cytochrome c oxidase assembly factor 5
ILMN_2307450	ZNF302	Homo sapiens zinc finger protein 302 (ZNF302), transcript variant 1, mRNA.	-4.77285	0.000364162	0.0467507
ILMN_2401779	FAM102A	Homo sapiens family with sequence similarity 102, member A (FAM102A), transcript variant 1, mRNA.	-4.76934	0.000366465	0.0467507
ILMN_3245209	MT1IP	Homo sapiens metallothionein 1I (pseudogene) (MT1IP), non-coding RNA.	-4.76657	0.000368291	0.0467507
ILMN_1780898	PRKCH	Homo sapiens protein kinase C, eta (PRKCH), mRNA.	-4.76375	0.000370162	0.0467507
ILMN_1696407	SFRS2	Homo sapiens splicing factor, arginine/serine-rich 2 (SFRS2), mRNA.	-4.75927	0.000373161	0.0467507	SRSF2 - serine and arginine rich splicing factor 2
ILMN_1797341	ARID1A	Homo sapiens AT rich interactive domain 1A (SWI-like) (ARID1A), transcript variant 2, mRNA.	-4.75909	0.000373282	0.0467507
ILMN_2201596	CYTL1	Homo sapiens cytokine-like 1 (CYTL1), mRNA.	-4.73974	0.000386506	0.0477609
ILMN_3266944	LOC100129599	PREDICTED: Homo sapiens similar to mCG7602 (LOC100129599), mRNA.	-4.73099	0.000392646	0.0477609
ILMN_1679071	MTX3	Homo sapiens metaxin 3 (MTX3), mRNA.	-4.73066	0.00039288	0.0477609
ILMN_1768261	LOC653591	PREDICTED: Homo sapiens similar to PR domain containing 2, with ZNF domain, transcript variant 2 (LOC653591), mRNA.	-4.7298	0.00039349	0.0477609	PRDM2 - PR/SET domain 2
ILMN_1728180	CROP	Homo sapiens cisplatin resistance-associated overexpressed protein (CROP), transcript variant 1, mRNA.	-4.71961	0.000400779	0.0477609
ILMN_1657873	XPO4	Homo sapiens exportin 4 (XPO4), mRNA.	-4.71863	0.000401489	0.0477609
ILMN_2213199	KIAA1712	Homo sapiens KIAA1712 (KIAA1712), mRNA.	-4.71683	0.000402795	0.0477609	CEP44 - centrosomal protein 44
ILMN_1660927	MGC35361	Homo sapiens hypothetical protein MGC35361 (MGC35361), mRNA.	-4.71595	0.000403435	0.0477609	DISCONTINUED/WITHDRAWN
ILMN_1689560	C14ORF181	Homo sapiens chromosome 14 open reading frame 181 (C14orf181), mRNA.	-4.7158	0.000403544	0.0477609	DISCONTINUED/WITHDRAWN
ILMN_2338116	TRAF5	Homo sapiens TNF receptor-associated factor 5 (TRAF5), transcript variant 1, mRNA.	-4.71476	0.0004043	0.0477609
ILMN_1784822	PPP1R3F	Homo sapiens protein phosphatase 1, regulatory (inhibitor) subunit 3F (PPP1R3F), mRNA.	-4.71119	0.000406919	0.0477609
ILMN_1759312	AMPD1	Homo sapiens adenosine monophosphate deaminase 1 (isoform M) (AMPD1), mRNA.	-4.70643	0.000410422	0.0477609
ILMN_1743104	RBM4B	Homo sapiens RNA binding motif protein 4B (RBM4B), mRNA.	-4.69483	0.000419113	0.0482989
ILMN_1799743	MYBPC2	Homo sapiens myosin binding protein C, fast type (MYBPC2), mRNA.	-4.67475	0.000434606	0.0494234
ILMN_1678904	ENO3	Homo sapiens enolase 3 (beta, muscle) (ENO3), transcript variant 1, mRNA.	-4.67062	0.000437863	0.0495411
ILMN_2185675	FAM159A	Homo sapiens family with sequence similarity 159, member A (FAM159A), mRNA.	-4.66903	0.000439126	0.0495411
ILMN_1672417	PTPRCAP	Homo sapiens protein tyrosine phosphatase, receptor type, C-associated protein (PTPRCAP), mRNA.	-4.66678	0.00044092	0.0495468
ILMN_1904135	HS.231861	Homo sapiens cDNA FLJ13474 fis, clone PLACE1003593	-4.66324	0.00044375	0.0496172
ILMN_1654858	ZNF818	Homo sapiens zinc finger protein 818 (ZNF818), mRNA.	-4.65733	0.000448527	0.0496172	ZNF818P - zinc finger protein 818, pseudogene
ILMN_3243117	TTC9	Homo sapiens tetratricopeptide repeat domain 9 (TTC9), mRNA.	-4.65109	0.000453627	0.0496535
ILMN_1674344	PARD6G	Homo sapiens par-6 partitioning defective 6 homolog gamma (C. elegans) (PARD6G), mRNA.	-4.64716	0.000456865	0.0496535
ILMN_1801045	SPIN3	Homo sapiens spindlin family, member 3 (SPIN3), mRNA.	-4.64649	0.000457422	0.0496535
ILMN_1701940	FAM73B	Homo sapiens family with sequence similarity 73, member B (FAM73B), mRNA.	-4.64133	0.000461718	0.0496535
ILMN_1839481	HS.123119	Homo sapiens cDNA FLJ37828 fis, clone BRSSN2006575	-4.63996	0.00046287	0.0496535	SMAD9 - SMAD family member 9
ILMN_1678998	LRRC14	Homo sapiens leucine rich repeat containing 14 (LRRC14), mRNA.	-4.63793	0.000464574	0.0496535
ILMN_1695420	CLTA	Homo sapiens clathrin, light chain (Lca) (CLTA), transcript variant 2, mRNA.	8.62679	9.69975e-07	0.0068941
ILMN_1739582	HOXA9	Homo sapiens homeobox A9 (HOXA9), mRNA.	7.37434	5.39032e-06	0.0146153
ILMN_1728570	TCF21	Homo sapiens transcription factor 21 (TCF21), transcript variant 1, mRNA.	7.09144	8.15363e-06	0.0170043
ILMN_1674908	HOXB5	Homo sapiens homeobox B5 (HOXB5), mRNA.	6.77521	1.31099e-05	0.0175474
ILMN_1702125	HOXB7	Homo sapiens homeobox B7 (HOXB7), mRNA.	6.675	1.52813e-05	0.0186794
ILMN_1796755	ITGB5	Homo sapiens integrin, beta 5 (ITGB5), mRNA. XM_944688 XM_944693	6.49606	2.01591e-05	0.0186794
ILMN_2214955	CCDC127	Homo sapiens coiled-coil domain containing 127 (CCDC127), mRNA.	6.49459	2.02055e-05	0.0186794
ILMN_1725338	CLDN23	Homo sapiens claudin 23 (CLDN23), mRNA.	6.49442	2.02108e-05	0.0186794
ILMN_1733756	COL12A1	Homo sapiens collagen, type XII, alpha 1 (COL12A1), transcript variant short, mRNA.	6.04071	4.16121e-05	0.0265511
ILMN_2234016	FTHL7	Homo sapiens ferritin, heavy polypeptide-like 7 (FTHL7) on chromosome 13.	6.02312	4.28188e-05	0.0265511
ILMN_1689336	HOXA10	Homo sapiens homeobox A10 (HOXA10), transcript variant 1, mRNA.	5.90077	5.22953e-05	0.0271772
ILMN_1656826	SH3RF1	Homo sapiens SH3 domain containing ring finger 1 (SH3RF1), mRNA.	5.8922	5.30367e-05	0.0271772
ILMN_2363489	BRE	Homo sapiens brain and reproductive organ-expressed (TNFRSF1A modulator) (BRE), transcript variant 3, mRNA.	5.79071	6.27104e-05	0.0287884
ILMN_1670305	SERPING1	Homo sapiens serpin peptidase inhibitor, clade G (C1 inhibitor), member 1 (SERPING1), transcript variant 2, mRNA.	5.78785	6.30087e-05	0.0287884
ILMN_1790160	KIT	Homo sapiens v-kit Hardy-Zuckerman 4 feline sarcoma viral oncogene homolog (KIT), transcript variant 2, mRNA.	5.74877	6.72345e-05	0.0287884
ILMN_1807439	ALDH1A3	Homo sapiens aldehyde dehydrogenase 1 family, member A3 (ALDH1A3), mRNA.	5.73348	6.89676e-05	0.0287884
ILMN_1790881	HNMT	Homo sapiens histamine N-methyltransferase (HNMT), transcript variant 2, mRNA.	5.7104	7.1674e-05	0.0287884
ILMN_1783247	C10ORF11	Homo sapiens chromosome 10 open reading frame 11 (C10orf11), mRNA.	5.65431	7.87266e-05	0.0300468	LRMDA - leucine rich melanocyte differentiation associated
ILMN_2112638	SVEP1	Homo sapiens sushi, von Willebrand factor type A, EGF and pentraxin domain containing 1 (SVEP1), mRNA.	5.60324	8.57818e-05	0.0302888
ILMN_2372974	SIRPA	Homo sapiens signal-regulatory protein alpha (SIRPA), transcript variant 3, mRNA.	5.59715	8.66667e-05	0.0302888
ILMN_3290428	LOC284297	PREDICTED: Homo sapiens hypothetical LOC284297 (LOC284297), mRNA.	5.59241	8.73614e-05	0.0302888
ILMN_3268165	LOC100128353	PREDICTED: Homo sapiens misc_RNA (LOC100128353), miscRNA.	5.5775	8.95863e-05	0.0303024	DISCONTINUED/WITHDRAWN
ILMN_2095610	ANXA8	Homo sapiens annexin A8 (ANXA8), mRNA. XM_931361 XM_931369 XM_931374 XM_931375 XM_931378 XM_931383 XM_931388 XM_931391 XM_931399 XM_931404 XM_931411	5.54179	9.516e-05	0.0303024
ILMN_1808417	NPHP4	Homo sapiens nephronophthisis 4 (NPHP4), mRNA.	5.5395	9.55299e-05	0.0303024
ILMN_1788783	TRAM2	Homo sapiens translocation associated membrane protein 2 (TRAM2), mRNA.	5.5333	9.65379e-05	0.0303024
ILMN_1669376	DRAM1	Homo sapiens DNA-damage regulated autophagy modulator 1 (DRAM1), mRNA.	5.454	0.000110465	0.032557
ILMN_1775304	DNAJB1	Homo sapiens DnaJ (Hsp40) homolog, subfamily B, member 1 (DNAJB1), mRNA.	5.40665	0.00011977	0.0334176
ILMN_1712577	FAM174A	Homo sapiens family with sequence similarity 174, member A (FAM174A), mRNA.	5.38456	0.00012439	0.0335712
ILMN_1667418	LOC283953	PREDICTED: Homo sapiens hypothetical LOC283953 (LOC283953), mRNA.	5.35986	0.000129776	0.0337071
ILMN_1727073	MEA1	Homo sapiens male-enhanced antigen 1 (MEA1), mRNA.	5.35707	0.000130399	0.0337071
ILMN_1672596	BCAR1	Homo sapiens breast cancer anti-estrogen resistance 1 (BCAR1), mRNA.	5.34519	0.000133091	0.0340881
ILMN_1712046	CPXM1	Homo sapiens carboxypeptidase X (M14 family), member 1 (CPXM1), mRNA.	5.29673	0.000144683	0.0354597
ILMN_2386444	ANGPTL4	Homo sapiens angiopoietin-like 4 (ANGPTL4), transcript variant 3, mRNA.	5.22639	0.000163419	0.0378377
ILMN_2383435	PSMD10	Homo sapiens proteasome (prosome, macropain) 26S subunit, non-ATPase, 10 (PSMD10), transcript variant 1, mRNA.	5.1474	0.000187523	0.0397857
ILMN_2170515	METTL11A	Homo sapiens methyltransferase like 11A (METTL11A), mRNA.	5.12129	0.000196284	0.0408154
ILMN_2311166	ITGB5	Homo sapiens integrin, beta 5 (ITGB5), mRNA. XM_944688 XM_944693	5.1107	0.000199957	0.0408154
ILMN_2229379	KIT	Homo sapiens v-kit Hardy-Zuckerman 4 feline sarcoma viral oncogene homolog (KIT), mRNA.	5.10682	0.000201321	0.0408154
ILMN_1854469	HS.100261	Homo sapiens cDNA FLJ26539 fis, clone KDN09310	5.09899	0.000204104	0.040864	BICC1 - BicC family RNA binding protein 1
ILMN_1663575	MGC87042	PREDICTED: Homo sapiens similar to Six transmembrane epithelial antigen of prostate (MGC87042), mRNA.	5.09338	0.000206121	0.0409792	STEAP1B - STEAP family member 1B
ILMN_2400322	DYRK3	Homo sapiens dual-specificity tyrosine-(Y)-phosphorylation regulated kinase 3 (DYRK3), transcript variant 1, mRNA.	5.04302	0.0002252	0.0415743
ILMN_1783909	COL6A2	Homo sapiens collagen, type VI, alpha 2 (COL6A2), transcript variant 2C2, mRNA.	5.02969	0.000230552	0.0418825
ILMN_1696911	FTHL8	Homo sapiens ferritin, heavy polypeptide-like 8 (FTHL8) on chromosome X.	5.02483	0.000232537	0.0418825
ILMN_1756352	MAPBPIP	Homo sapiens mitogen-activated protein-binding protein-interacting protein (MAPBPIP), mRNA.	4.99149	0.000246636	0.042755
ILMN_1736218	CHRNB3	Homo sapiens cholinergic receptor, nicotinic, beta 3 (CHRNB3), mRNA.	4.98978	0.000247384	0.042755
ILMN_1781580	BRI3	Homo sapiens brain protein I3 (BRI3), mRNA.	4.98669	0.000248739	0.042755
ILMN_1655740	SNAI2	Homo sapiens snail homolog 2 (Drosophila) (SNAI2), mRNA.	4.98214	0.000250748	0.042755
ILMN_2125346	MUC16	Homo sapiens mucin 16, cell surface associated (MUC16), mRNA.	4.97427	0.000254266	0.0427738
ILMN_2330948	ARF1	Homo sapiens ADP-ribosylation factor 1 (ARF1), transcript variant 2, mRNA.	4.94599	0.000267334	0.0435413
ILMN_1682231	TMEM200B	Homo sapiens transmembrane protein 200B (TMEM200B), mRNA.	4.92704	0.000276476	0.0438942
ILMN_1738326	EIF4E2	Homo sapiens eukaryotic translation initiation factor 4E family member 2 (EIF4E2), mRNA.	4.91692	0.000281495	0.0438942
ILMN_1775822	PDGFB	Homo sapiens platelet-derived growth factor beta polypeptide (simian sarcoma viral (v-sis) oncogene homolog) (PDGFB), transcript variant 1, mRNA.	4.91237	0.00028378	0.0438942
ILMN_1733094	STEAP1	Homo sapiens six transmembrane epithelial antigen of the prostate 1 (STEAP1), mRNA.	4.90102	0.000289569	0.0441274
ILMN_2365307	CD276	Homo sapiens CD276 molecule (CD276), transcript variant 1, mRNA. XM_945872 XM_945874	4.90034	0.000289922	0.0441274
ILMN_1744191	SLC6A1	Homo sapiens solute carrier family 6 (neurotransmitter transporter, GABA), member 1 (SLC6A1), mRNA.	4.89894	0.000290644	0.0441274
ILMN_1742547	NRP1	Homo sapiens neuropilin 1 (NRP1), transcript variant 3, mRNA.	4.87417	0.000303757	0.0441274
ILMN_1798123	ELOVL1	Homo sapiens elongation of very long chain fatty acids (FEN1/Elo2, SUR4/Elo3, yeast)-like 1 (ELOVL1), mRNA.	4.85297	0.000315472	0.0446212
ILMN_2068104	TFPI2	Homo sapiens tissue factor pathway inhibitor 2 (TFPI2), mRNA.	4.8207	0.000334213	0.0460689
ILMN_1703564	DYNLRB1	Homo sapiens dynein, light chain, roadblock-type 1 (DYNLRB1), mRNA.	4.81827	0.000335669	0.0460689
ILMN_3307025	ZDHHC4	Homo sapiens zinc finger, DHHC-type containing 4 (ZDHHC4), transcript variant 3, mRNA.	4.78059	0.000359135	0.0466825
ILMN_1916260	HS.516049	ho44f09.x1 Soares_NFL_T_GBC_S1 Homo sapiens cDNA clone IMAGE:3040265 3, mRNA sequence	4.7782	0.000360678	0.0466825
ILMN_3249054	LOC100133446	PREDICTED: Homo sapiens similar to PRAME family member 10 (LOC100133446), mRNA.	4.77733	0.000361243	0.0466825	DISCONTINUED/WITHDRAWN
ILMN_1678403	TMEM178	Homo sapiens transmembrane protein 178 (TMEM178), mRNA.	4.75929	0.000373147	0.0467507
ILMN_1743097	XRCC6	Homo sapiens X-ray repair complementing defective repair in Chinese hamster cells 6 (XRCC6), mRNA.	4.74169	0.000385152	0.0477609
ILMN_1755620	IER5L	Homo sapiens immediate early response 5-like (IER5L), mRNA.	4.73317	0.000391105	0.0477609
ILMN_1695316	SLC39A8	Homo sapiens solute carrier family 39 (zinc transporter), member 8 (SLC39A8), transcript variant 1, mRNA.	4.72901	0.000394051	0.0477609
ILMN_2404688	NUPR1	Homo sapiens nuclear protein, transcriptional regulator, 1 (NUPR1), transcript variant 1, mRNA.	4.71266	0.000405836	0.0477609
ILMN_1802174	WT1	Homo sapiens Wilms tumor 1 (WT1), transcript variant D, mRNA.	4.7053	0.000411265	0.0477609
ILMN_3190833	CCRL2	Homo sapiens chemokine (C-C motif) receptor-like 2 (CCRL2), transcript variant 2, mRNA.	4.70486	0.000411587	0.0477609
ILMN_1708934	ADM	Homo sapiens adrenomedullin (ADM), mRNA.	4.69416	0.000419621	0.0482989
ILMN_3242004	ANXA8L1	Homo sapiens annexin A8-like 1 (ANXA8L1), mRNA.	4.68608	0.000425789	0.0488112
ILMN_1668374	ITGB5	Homo sapiens integrin, beta 5 (ITGB5), mRNA. XM_944688 XM_944693	4.67595	0.000433665	0.0494234
ILMN_1751453	ABCC9	Homo sapiens ATP-binding cassette, sub-family C (CFTR/MRP), member 9 (ABCC9), transcript variant SUR2B, mRNA.	4.6581	0.000447896	0.0496172
ILMN_2104295	TMEM178	Homo sapiens transmembrane protein 178 (TMEM178), mRNA.	4.65783	0.000448118	0.0496172
ILMN_1743319	PAFAH1B2	Homo sapiens platelet-activating factor acetylhydrolase, isoform Ib, subunit 2 (30kDa) (PAFAH1B2), mRNA.	4.64544	0.000458291	0.0496535
ILMN_1738132	HOXA11	Homo sapiens homeobox A11 (HOXA11), mRNA.	4.64274	0.000460542	0.0496535
ILMN_1664024	APOB	Homo sapiens apolipoprotein B (including Ag(x) antigen) (APOB), mRNA.	4.64211	0.000461069	0.0496535

[truncated: 4 more sheets: Suppl. doc. Table 7.1, Suppl. doc. Table 8, Suppl. doc. Table 8.1, Gene Lists for GOrilla p<0.001]
